# Supplementary material for: 1-(4-Amino-3,5-dichloro­phen­yl)ethanol
Source: Acta Crystallogr Sect E Struct Rep Online. 2011 Jun 30;67(Pt 7):o1839. doi: 10.1107/S1600536811024196 (PMC3151868; doi:10.1107/S1600536811024196)
Supplement: Supplementary file 2 [file e-67-o1839-Isup2.hkl]

# 
# h,k,l, Fc-squared, Fo-squared, sigma(Fo-squared) and status flag 
# 
data_I
_shelx_title ' A in C2/c' 
_shelx_refln_list_code          4 
_shelx_F_calc_maximum      439.22 
_exptl_crystal_F_000      1696.00 
_reflns_d_resolution_high  0.8409 
 
loop_ 
 _symmetry_equiv_pos_as_xyz 
 'x, y, z' 
 '-x, y, -z+1/2' 
 'x+1/2, y+1/2, z' 
 '-x+1/2, y+1/2, -z+1/2' 
 '-x, -y, -z' 
 'x, -y, z-1/2' 
 '-x+1/2, -y+1/2, -z' 
 'x+1/2, -y+1/2, z-1/2' 
 
_cell_length_a    16.4724 
_cell_length_b    16.1095 
_cell_length_c    14.6756 
_cell_angle_alpha  90.000 
_cell_angle_beta  107.049 
_cell_angle_gamma  90.000 
 
_shelx_F_squared_multiplier     1.000 
 
loop_ 
 _refln_index_h 
 _refln_index_k 
 _refln_index_l 
 _refln_F_squared_calc 
 _refln_F_squared_meas 
 _refln_F_squared_sigma 
 _refln_observed_status 
   2   0   0    45931.74    43007.11    663.34 o 
   4   0   0    21079.25    19817.20    217.07 o 
   6   0   0    46852.82    46464.56    759.61 o 
   8   0   0    37708.63    44402.42    630.09 o 
  10   0   0    12600.07    12800.06    153.40 o 
  12   0   0     9615.75     9725.07    124.34 o 
  14   0   0     1515.74     1368.75     33.42 o 
  16   0   0     1002.94      810.37     40.26 o 
  18   0   0      125.74      131.27     22.75 o 
   1   1   0      723.35      563.58     12.25 o 
   3   1   0     2567.31     2563.70     41.13 o 
   5   1   0     8685.63     8991.75     76.75 o 
   7   1   0      101.58       75.47      5.05 o 
   9   1   0     2781.99     2468.21     28.63 o 
  11   1   0     2666.33     2902.76     34.53 o 
  13   1   0      115.76       97.96      7.88 o 
  15   1   0     5780.74     5472.07     70.77 o 
  17   1   0       89.45      118.93     14.85 o 
   0   2   0    50639.49    49451.53    889.13 o 
   2   2   0      819.67      780.96     12.19 o 
   4   2   0      715.92      730.74     10.14 o 
   6   2   0     1173.39     1372.52     16.73 o 
   8   2   0       71.61      122.48      5.78 o 
  10   2   0     2033.41     2114.36     26.84 o 
  12   2   0      808.52      765.37     16.56 o 
  14   2   0      678.61      675.60     20.16 o 
  16   2   0        8.31        0.72     10.47 o 
  18   2   0        0.68        8.01     14.00 o 
   1   3   0     4042.60     4474.13     51.98 o 
   3   3   0      554.43      547.43      7.62 o 
   5   3   0      303.68      372.60     17.43 o 
   7   3   0     6555.02     7207.48     62.62 o 
   9   3   0     1625.50     1382.73     19.73 o 
  11   3   0     6191.59     6369.91     61.33 o 
  13   3   0     2368.66     2431.97     38.20 o 
  15   3   0      124.32       88.78     26.25 o 
  17   3   0     2612.18     2637.73     86.64 o 
   0   4   0   175107.06   152514.92   2621.87 o 
   2   4   0    14171.48    14836.72    115.63 o 
   4   4   0      594.94      514.56      8.19 o 
   6   4   0        3.27       14.82      5.79 o 
   8   4   0    21035.45    21918.19    212.46 o 
  10   4   0     1908.85     1964.68     31.07 o 
  12   4   0     2146.61     2237.72     49.70 o 
  14   4   0     3216.87     3132.95     60.01 o 
  16   4   0        8.11        0.00      9.90 o 
  18   4   0        7.22       32.30     13.45 o 
   1   5   0     5066.93     5961.38     49.78 o 
   3   5   0      361.93      413.52     14.78 o 
   5   5   0     1522.62     1880.17     23.15 o 
   7   5   0       40.09       21.41      3.74 o 
   9   5   0     1875.87     1866.10     23.34 o 
  11   5   0      864.29      968.46     74.39 o 
  13   5   0      217.41      231.15     17.33 o 
  15   5   0      319.71      330.52     20.39 o 
  17   5   0      591.25      607.18     47.26 o 
   0   6   0     3607.13     3901.18     50.02 o 
   2   6   0    17774.35    17757.80    149.30 o 
   4   6   0     4632.48     4672.27     42.07 o 
   6   6   0     4681.82     5061.26     46.53 o 
   8   6   0      228.32      200.73      8.75 o 
  10   6   0      632.68      656.74     22.87 o 
  12   6   0     5016.26     4793.05     78.52 o 
  14   6   0      829.13      761.68     28.47 o 
  16   6   0       20.66        0.00      9.90 o 
   1   7   0     1931.73     1802.05     18.20 o 
   3   7   0     1709.69     1703.00     19.52 o 
   5   7   0      127.88      136.00      7.58 o 
   7   7   0      435.72      433.01     13.78 o 
   9   7   0     3996.35     3890.64     51.07 o 
  11   7   0      785.44      761.74     54.26 o 
  13   7   0        0.04       14.00      9.90 o 
  15   7   0       99.64      125.63     16.63 o 
  17   7   0     2125.26     2282.32     78.76 o 
   0   8   0     2458.63     2300.54     29.76 o 
   2   8   0     8193.27     9074.02     67.96 o 
   4   8   0      490.35      424.40      8.84 o 
   6   8   0     1549.85     1445.74     25.84 o 
   8   8   0     6213.72     6686.11     75.57 o 
  10   8   0    11467.31    11535.48    121.05 o 
  12   8   0      702.68      751.09     28.88 o 
  14   8   0      556.32      517.66     26.25 o 
  16   8   0     1350.30     1447.33     43.92 o 
   1   9   0      254.49      186.45      8.48 o 
   3   9   0      311.66      307.26      9.02 o 
   5   9   0    11433.41    10571.12    183.08 o 
   7   9   0     1160.47     1148.09     37.97 o 
   9   9   0      624.85      662.61     20.16 o 
  11   9   0      691.05      748.86     23.20 o 
  13   9   0        0.51        0.00      9.22 o 
  15   9   0      119.95      146.42     26.25 o 
   0  10   0     7959.54     7471.11     77.33 o 
   2  10   0     1529.78     1424.08     17.50 o 
   4  10   0        0.64       10.14     15.18 o 
   6  10   0     1470.07     1397.78     26.52 o 
   8  10   0      196.88      203.07     19.81 o 
  10  10   0      453.58      380.79     24.57 o 
  12  10   0       70.95       67.72     11.12 o 
  14  10   0      110.16       95.48     15.43 o 
   1  11   0     1216.57     1255.49     15.85 o 
   3  11   0     1764.80     1720.76     29.27 o 
   5  11   0       41.33       27.45      6.68 o 
   7  11   0      699.82      820.19     21.70 o 
   9  11   0     1330.20     1237.98     27.87 o 
  11  11   0      154.37      186.23     14.07 o 
  13  11   0      272.94      248.18     20.39 o 
  15  11   0        0.12        0.00     15.75 o 
   0  12   0      375.48      406.68     13.52 o 
   2  12   0      433.40      473.56     16.27 o 
   4  12   0      116.28      110.84     10.11 o 
   6  12   0       34.06       36.43      8.38 o 
   8  12   0       64.01       77.67     10.11 o 
  10  12   0        5.40        0.00     12.65 o 
  12  12   0      166.54      143.17     14.15 o 
  14  12   0        6.04        0.00     14.88 o 
   1  13   0      220.56      242.47     13.63 o 
   3  13   0     3273.64     3355.71     47.74 o 
   5  13   0       55.36       34.41      7.96 o 
   7  13   0      794.42      852.97     23.20 o 
   9  13   0      107.75      109.06     12.44 o 
  11  13   0      274.78      316.98     27.13 o 
  13  13   0      175.05      171.73     20.13 o 
   0  14   0      576.34      542.58     35.00 o 
   2  14   0      960.02     1004.43     25.51 o 
   4  14   0     2682.04     2763.57     65.61 o 
   6  14   0      214.75      190.28     16.39 o 
   8  14   0     1279.90     1458.09     50.71 o 
  10  14   0      522.19      649.78     23.48 o 
  12  14   0     2611.32     2551.86     85.76 o 
   1  15   0        0.38        9.63      9.90 o 
   3  15   0      287.40      320.63     16.69 o 
   5  15   0        0.03        0.00      8.25 o 
   7  15   0      455.87      454.28     20.85 o 
   9  15   0       10.99        5.55      8.98 o 
  11  15   0      327.46      331.37     20.21 o 
   0  16   0      184.86      106.77     22.75 o 
   2  16   0     1249.60     1150.07     36.49 o 
   4  16   0       32.36       12.14      8.98 o 
   6  16   0        4.74       33.25      9.73 o 
   8  16   0       18.24       19.87      9.64 o 
  10  16   0      782.11      838.10     27.91 o 
   1  17   0      557.75      638.60     29.70 o 
   3  17   0      151.34      140.16     17.91 o 
   5  17   0      534.96      604.10     23.48 o 
   7  17   0      101.47       81.26     15.43 o 
   0  18   0        0.56        1.75     17.50 o 
   2  18   0      186.97      226.58     21.63 o 
   4  18   0      568.52      606.05     30.87 o 
   6  18   0       32.47        3.50     10.11 o 
   1  19   0        2.67        7.61     14.19 o 
 -19   1   1       62.56       59.51     19.25 o 
 -17   1   1        4.61        0.00      9.67 o 
 -15   1   1       30.56       39.49      7.88 o 
 -13   1   1     1335.92     1425.11     25.77 o 
 -11   1   1      319.46      353.20     10.50 o 
  -9   1   1      837.64      776.57     14.00 o 
  -7   1   1     5540.07     5946.82     60.48 o 
  -5   1   1      808.00      800.34     10.91 o 
  -3   1   1       13.30       20.46      4.00 o 
  -1   1   1      366.06      419.32      6.72 o 
   1   1   1    10571.78     9890.97    279.16 o 
   3   1   1    27779.75    26850.50    325.06 o 
   5   1   1    54781.07    51998.84    607.87 o 
   7   1   1     4300.87     4227.08     40.89 o 
   9   1   1     3094.80     2986.28     34.86 o 
  11   1   1     1398.93     1256.06     22.05 o 
  13   1   1     3932.68     4037.04     46.35 o 
  15   1   1     1058.35     1093.83     26.60 o 
  17   1   1      163.36      197.78     26.25 o 
 -18   2   1       44.17       64.76     14.19 o 
 -16   2   1     1140.28     1100.05     33.42 o 
 -14   2   1       62.98       78.37      7.80 o 
 -12   2   1      160.03      217.22      9.66 o 
 -10   2   1     4702.57     4538.32     45.63 o 
  -8   2   1      173.50      266.05      7.56 o 
  -6   2   1     4380.25     4479.74     45.22 o 
  -4   2   1    18474.27    20323.62    180.78 o 
  -2   2   1     2504.39     2623.62     47.26 o 
   0   2   1      392.17      324.14     10.50 o 
   2   2   1        8.18       43.79      7.00 o 
   4   2   1    10248.87    10051.25     80.88 o 
   6   2   1       23.57       43.70      5.29 o 
   8   2   1     1262.64     1409.69     19.62 o 
  10   2   1     7027.79     6606.78     62.69 o 
  12   2   1       72.38       81.11      7.10 o 
  14   2   1      224.26      205.75     12.44 o 
  16   2   1     2423.43     2341.05     51.98 o 
  18   2   1     1638.49     1759.00     66.51 o 
 -17   3   1      892.72      832.88     31.54 o 
 -15   3   1     1386.63     1326.84     35.89 o 
 -13   3   1       36.41        9.73      9.31 o 
 -11   3   1      202.56      235.14     10.11 o 
  -9   3   1     4911.08     4399.81     43.62 o 
  -7   3   1    18724.69    19066.94    151.01 o 
  -5   3   1      404.97      336.19      5.88 o 
  -3   3   1       39.75       43.76      5.25 o 
  -1   3   1     3473.58     3554.03     42.68 o 
   1   3   1     1667.52     1707.64     16.77 o 
   3   3   1     7917.72     8037.21     65.29 o 
   5   3   1    11754.69    11435.79     98.78 o 
   7   3   1     6414.45     6739.00     62.90 o 
   9   3   1     5133.52     5135.29     49.91 o 
  11   3   1      225.09      221.22      9.51 o 
  13   3   1     2461.37     2365.92     38.88 o 
  15   3   1      249.89      301.76     21.88 o 
  17   3   1     1176.61     1068.91     35.89 o 
 -18   4   1       78.59       84.97     16.09 o 
 -16   4   1       47.70      108.60     62.13 o 
 -14   4   1     1908.58     1888.16     43.92 o 
 -12   4   1    11569.12    11591.24    160.63 o 
 -10   4   1     1712.81     1556.75     22.48 o 
  -8   4   1     2211.00     2045.13     24.03 o 
  -6   4   1    12953.27    13335.53     97.80 o 
  -4   4   1    56228.71    54285.71   1053.62 o 
  -2   4   1    60339.16    59084.95    518.89 o 
   0   4   1    20590.55    20025.92    152.60 o 
   2   4   1      153.78      133.38      6.17 o 
   4   4   1     4149.30     3702.16     39.22 o 
   6   4   1     1330.84     1263.18     17.25 o 
   8   4   1    18146.47    18681.54    192.25 o 
  10   4   1       26.35       37.34      7.70 o 
  12   4   1      188.84      193.02     12.35 o 
  14   4   1      756.19      837.54     29.70 o 
  16   4   1       21.51       36.76     12.38 o 
 -17   5   1      414.01      379.72     22.87 o 
 -15   5   1     2197.29     2255.05     50.70 o 
 -13   5   1     4180.68     4260.88     72.39 o 
 -11   5   1     3386.66     3422.74     59.37 o 
  -9   5   1     8644.86     8442.67     74.45 o 
  -7   5   1    19663.43    19715.81    142.72 o 
  -5   5   1       30.44       35.24      4.04 o 
  -3   5   1     5482.53     5850.24     88.91 o 
  -1   5   1    31144.81    31450.75    454.08 o 
   1   5   1    65390.80    62931.38    477.91 o 
   3   5   1    57476.29    56141.52    425.78 o 
   5   5   1    12063.32    12990.44    104.75 o 
   7   5   1    16262.34    17266.68    139.11 o 
   9   5   1      733.73      647.50     16.22 o 
  11   5   1     1747.87     1879.48     63.88 o 
  13   5   1       25.28       22.75      9.90 o 
  15   5   1      509.30      591.22     35.88 o 
  17   5   1      471.17      423.68     24.75 o 
 -18   6   1        0.08       13.13     18.38 o 
 -16   6   1       74.95       77.37     13.61 o 
 -14   6   1       23.40       28.72     17.50 o 
 -12   6   1     4248.02     4204.41     70.51 o 
 -10   6   1      552.62      570.58     21.63 o 
  -8   6   1       47.64       73.56      4.23 o 
  -6   6   1     2555.04     2704.98     44.34 o 
  -4   6   1      218.49      221.02     16.21 o 
  -2   6   1     1049.02     1241.64     20.92 o 
   0   6   1      385.00      487.18      7.61 o 
   2   6   1        6.45       23.41      3.35 o 
   4   6   1     6357.84     7328.21     62.67 o 
   6   6   1     2846.20     2886.93     30.94 o 
   8   6   1     1334.41     1263.09     19.76 o 
  10   6   1       15.80       11.85      7.97 o 
  12   6   1     2511.50     2513.84     71.76 o 
  14   6   1      864.56      843.29     30.30 o 
  16   6   1       80.74       98.72     21.88 o 
 -17   7   1      216.84      205.40     42.88 o 
 -15   7   1      139.03      139.36     16.09 o 
 -13   7   1       50.21       64.47     12.38 o 
 -11   7   1      253.97      308.25     45.51 o 
  -9   7   1       23.23       65.42      8.08 o 
  -7   7   1      454.98      482.35     14.07 o 
  -5   7   1      290.78      399.67     12.04 o 
  -3   7   1      306.42      397.81     28.58 o 
  -1   7   1      396.20      539.16      8.57 o 
   1   7   1     3331.18     3380.49     30.01 o 
   3   7   1    21087.95    22185.33    172.20 o 
   5   7   1       82.95      108.12      5.50 o 
   7   7   1     5811.94     5425.80     52.22 o 
   9   7   1     3935.01     3735.87     51.11 o 
  11   7   1       70.82       67.21     11.71 o 
  13   7   1      344.11      359.26     21.88 o 
  15   7   1      146.81      174.51     17.33 o 
  17   7   1       98.56       99.28     27.13 o 
 -16   8   1      109.90      111.21     26.25 o 
 -14   8   1        0.43        0.00      9.22 o 
 -12   8   1     1190.77     1050.22     32.78 o 
 -10   8   1     1350.94     1304.42     27.54 o 
  -8   8   1      305.20      285.37     17.72 o 
  -6   8   1      121.39      164.21     12.30 o 
  -4   8   1    11012.88    10675.32    159.37 o 
  -2   8   1     1097.34     1267.05     14.66 o 
   0   8   1      410.00      369.59     10.12 o 
   2   8   1      126.23       78.31      8.53 o 
   4   8   1     1280.91     1106.88     16.02 o 
   6   8   1      867.63     1035.78     21.83 o 
   8   8   1     1440.22     1550.80     29.56 o 
  10   8   1     3569.88     3655.79     52.78 o 
  12   8   1      250.67      243.11     19.15 o 
  14   8   1       66.71       78.64     24.50 o 
  16   8   1      758.45      785.90     33.42 o 
 -15   9   1       33.58       53.17     12.95 o 
 -13   9   1      256.35      246.06     18.56 o 
 -11   9   1     3895.81     3851.05     54.40 o 
  -9   9   1      125.07      122.60     13.63 o 
  -7   9   1     2300.39     2276.95     40.46 o 
  -5   9   1     8085.79     7651.12     98.37 o 
  -3   9   1     9243.51     9419.20     71.30 o 
  -1   9   1     2295.18     2511.51     23.10 o 
   1   9   1     6884.34     7009.40     63.50 o 
   3   9   1     1119.51     1048.63     18.12 o 
   5   9   1     1321.24     1465.59     26.52 o 
   7   9   1     7607.95     7369.30     82.61 o 
   9   9   1     2551.39     2611.28     43.34 o 
  11   9   1      583.07      565.26     21.17 o 
  13   9   1      101.71      103.66     15.43 o 
  15   9   1     1734.19     1855.98     50.11 o 
 -16  10   1      970.54      971.24     37.73 o 
 -14  10   1      485.19      441.51     24.75 o 
 -12  10   1       24.31        8.28      8.38 o 
 -10  10   1     5672.16     5833.49     72.41 o 
  -8  10   1        5.51        2.98      6.35 o 
  -6  10   1     1773.80     1770.46     30.18 o 
  -4  10   1       79.50       56.77      7.07 o 
  -2  10   1     2147.79     2088.74     20.80 o 
   0  10   1     4127.14     4203.87     34.73 o 
   2  10   1       50.49       82.88      6.89 o 
   4  10   1     1258.50     1226.58     24.13 o 
   6  10   1      274.93      294.36     13.14 o 
   8  10   1     3009.35     2954.27     44.93 o 
  10  10   1     1235.66     1144.93     28.26 o 
  12  10   1       57.51       48.56     10.66 o 
  14  10   1       77.80       64.21     14.85 o 
 -15  11   1      181.04      158.34     19.15 o 
 -13  11   1      769.23      684.51     29.70 o 
 -11  11   1        0.67        4.31     10.54 o 
  -9  11   1     1682.68     1594.28     47.49 o 
  -7  11   1      706.28      695.68     21.65 o 
  -5  11   1      131.10      150.11      9.73 o 
  -3  11   1     2807.39     2577.76     90.68 o 
  -1  11   1     1948.78     1905.83     20.61 o 
   1  11   1        4.40        8.25      6.95 o 
   3  11   1     1328.38     1200.33     26.73 o 
   5  11   1     5093.80     4998.76     75.48 o 
   7  11   1       24.59       20.24      8.07 o 
   9  11   1     1015.95      891.27     24.49 o 
  11  11   1       17.58       22.36      8.98 o 
  13  11   1      587.55      567.92     29.06 o 
 -14  12   1     1003.24     1121.15     39.60 o 
 -12  12   1      120.45       99.83     26.25 o 
 -10  12   1      144.63      105.64     11.76 o 
  -8  12   1      159.20      131.01     15.20 o 
  -6  12   1        2.20        0.00      6.35 o 
  -4  12   1     2664.23     2347.45     40.76 o 
  -2  12   1     4025.49     4048.77     45.39 o 
   0  12   1      430.48      459.09      9.97 o 
   2  12   1        4.43       13.42      6.06 o 
   4  12   1     2972.85     3022.60     44.31 o 
   6  12   1      942.44     1047.13     25.15 o 
   8  12   1       45.98       22.48      8.38 o 
  10  12   1      690.85      623.43     22.85 o 
  12  12   1      657.08      681.18     48.19 o 
  14  12   1        2.34        0.00     11.71 o 
 -13  13   1      100.25       68.28     16.09 o 
 -11  13   1      694.39      711.27     23.81 o 
  -9  13   1     6413.22     6508.33     80.92 o 
  -7  13   1      357.12      254.43     14.46 o 
  -5  13   1     2648.37     2580.27     41.06 o 
  -3  13   1     7672.11     7893.94    103.48 o 
  -1  13   1      852.29      873.08     18.56 o 
   1  13   1     2876.42     2861.14     44.07 o 
   3  13   1     1445.33     1380.79     28.47 o 
   5  13   1      334.58      332.67     15.16 o 
   7  13   1       20.59       30.83     10.15 o 
   9  13   1      938.46     1006.56     27.18 o 
  11  13   1      187.40      194.41     15.47 o 
  13  13   1       84.99      112.75     14.73 o 
 -12  14   1      337.25      278.91     23.42 o 
 -10  14   1     1242.14     1223.52     30.58 o 
  -8  14   1        0.37        0.00      7.80 o 
  -6  14   1      783.17      674.11     21.17 o 
  -4  14   1       76.35       69.99      8.69 o 
  -2  14   1      144.54      122.71     11.32 o 
   0  14   1      287.62      235.49     17.33 o 
   2  14   1      639.48      729.48     22.19 o 
   4  14   1     1245.47     1180.04     27.45 o 
   6  14   1        6.42        0.00      7.15 o 
   8  14   1       16.74       26.14      9.64 o 
  10  14   1      223.88      207.09     15.81 o 
  12  14   1       80.48       44.73     12.60 o 
 -11  15   1        0.46        0.00     16.63 o 
  -9  15   1       71.31       69.95     11.42 o 
  -7  15   1       93.81       75.25     18.97 o 
  -5  15   1       94.62       53.04      8.44 o 
  -3  15   1      241.78      270.55     21.63 o 
  -1  15   1      686.35      603.35     30.63 o 
   1  15   1      367.11      266.44     19.80 o 
   3  15   1        4.75        9.92      9.22 o 
   5  15   1      897.28      782.85     23.20 o 
   7  15   1        0.27        8.05      8.72 o 
   9  15   1      185.68      215.09     17.78 o 
  11  15   1      214.81      323.58     23.98 o 
 -10  16   1      230.81      250.10     22.17 o 
  -8  16   1        8.30        0.00      7.70 o 
  -6  16   1        0.17        0.39      7.56 o 
  -4  16   1       43.06       36.61      9.27 o 
  -2  16   1      102.39      115.34     15.43 o 
   0  16   1      105.95      140.90     17.33 o 
   2  16   1      697.00      721.78     30.30 o 
   4  16   1      131.24      152.17     16.09 o 
   6  16   1     1038.76     1197.00     38.85 o 
   8  16   1      464.58      500.88     21.54 o 
  -7  17   1        7.19       16.58     10.23 o 
  -5  17   1      634.51      697.23     30.87 o 
  -3  17   1      345.78      310.68     23.42 o 
  -1  17   1      547.61      607.67     42.88 o 
   1  17   1      461.51      385.05     24.75 o 
   3  17   1       55.49       68.24     15.43 o 
   5  17   1      322.47      371.42     24.50 o 
   7  17   1      156.97      121.95     17.33 o 
  -6  18   1       31.64       66.49     16.63 o 
  -4  18   1      250.89      188.96     20.39 o 
  -2  18   1      160.13      159.49     19.80 o 
   0  18   1      781.00     1010.50     37.73 o 
   2  18   1        4.98        0.00     12.38 o 
   4  18   1       43.41       92.99     17.91 o 
  -1  19   1      131.39      109.73     18.56 o 
   1  19   1      594.98      636.15     32.11 o 
 -16   0   2     6606.29     7177.90    104.53 o 
 -14   0   2      597.72      630.88     69.13 o 
 -12   0   2     2018.10     2085.17     40.21 o 
 -10   0   2     6792.47     7865.50    126.02 o 
  -8   0   2    54783.29    56876.03    616.84 o 
  -6   0   2    45555.11    45102.78    496.06 o 
  -4   0   2    60502.78    58407.15   1906.02 o 
  -2   0   2    29575.48    29601.96    453.31 o 
   0   0   2    17837.50    17120.93    260.79 o 
   2   0   2      554.13      486.57     14.00 o 
   4   0   2    94086.79    85419.38   1401.95 o 
   6   0   2     4579.81     4677.21     70.89 o 
   8   0   2     1227.22     1070.04     24.11 o 
  10   0   2     2851.92     2579.96     49.88 o 
  12   0   2      361.64      469.68     43.76 o 
  14   0   2     5576.08     5139.31     81.06 o 
  16   0   2      340.56      348.30     29.75 o 
 -17   1   2       56.46       69.38     13.61 o 
 -15   1   2      261.71      247.67     12.20 o 
 -13   1   2        4.15       19.68     12.00 o 
 -11   1   2     8010.57     7714.01     71.07 o 
  -9   1   2      322.59      510.57     11.14 o 
  -7   1   2     8169.97     8622.93    104.33 o 
  -5   1   2    31255.74    30964.04    237.93 o 
  -3   1   2     2467.07     2369.90     22.50 o 
  -1   1   2     4023.06     3576.00     47.26 o 
   1   1   2     5833.00     5629.17     64.36 o 
   3   1   2      528.10      514.71     11.52 o 
   5   1   2     2344.96     2367.06     25.33 o 
   7   1   2    17252.88    18617.09    149.38 o 
   9   1   2      512.98      615.99     14.65 o 
  11   1   2     1091.40     1047.22     20.72 o 
  13   1   2      839.12      735.54     17.47 o 
  15   1   2      459.11      584.56     21.86 o 
  17   1   2      380.33      354.31     22.87 o 
 -18   2   2      308.16      319.78     27.13 o 
 -16   2   2      109.80      133.87     14.19 o 
 -14   2   2     1638.26     1607.36     25.98 o 
 -12   2   2       37.50       47.02      7.83 o 
 -10   2   2       94.69      106.64      6.31 o 
  -8   2   2       37.85       31.59      4.55 o 
  -6   2   2     2064.24     2237.68     23.74 o 
  -4   2   2    10985.44    11795.84     94.22 o 
  -2   2   2    11095.44    10731.46     97.64 o 
   0   2   2      649.57      677.81     15.75 o 
   2   2   2     3368.03     3222.98     33.67 o 
   4   2   2     1626.22     1773.77     23.10 o 
   6   2   2     8983.38     8199.83     70.57 o 
   8   2   2      102.02      142.81      7.96 o 
  10   2   2      430.62      498.50     12.75 o 
  12   2   2     3919.95     3657.01     50.14 o 
  14   2   2      149.19      140.04     11.76 o 
  16   2   2      192.97      194.47     30.63 o 
 -19   3   2      472.68      524.25     54.26 o 
 -17   3   2      785.93      740.50     29.70 o 
 -15   3   2       90.92       70.67     14.88 o 
 -13   3   2       24.13       26.04      6.03 o 
 -11   3   2      604.37      645.49     18.09 o 
  -9   3   2     8262.85     8864.10     77.32 o 
  -7   3   2      541.53      575.87     10.32 o 
  -5   3   2     9126.15     9028.37     65.54 o 
  -3   3   2    65140.36    63014.21    775.31 o 
  -1   3   2    27895.23    27109.66    426.58 o 
   1   3   2    51034.38    48307.44    519.18 o 
   3   3   2    17837.02    16876.14    131.35 o 
   5   3   2      152.57      189.83      6.55 o 
   7   3   2     4443.75     4140.94     41.12 o 
   9   3   2      654.26      793.44     15.09 o 
  11   3   2     4701.71     4792.61     59.50 o 
  13   3   2       10.68        0.00      6.35 o 
  15   3   2     1264.32     1291.67     42.01 o 
  17   3   2     1293.44     1357.16     41.45 o 
 -18   4   2       90.94       89.89     25.38 o 
 -16   4   2      470.70      527.74     24.75 o 
 -14   4   2      170.28      153.00     14.85 o 
 -12   4   2     3968.71     3899.85     51.39 o 
 -10   4   2        7.82        5.93      3.48 o 
  -8   4   2    11533.11    12113.38    100.39 o 
  -6   4   2     1836.14     1719.79     17.34 o 
  -4   4   2     2975.62     2953.66     28.51 o 
  -2   4   2    23762.03    24568.77    191.08 o 
   0   4   2    26150.29    25476.85    691.77 o 
   2   4   2     7107.38     7187.36     68.34 o 
   4   4   2     7598.98     7379.51     93.34 o 
   6   4   2     5016.50     4597.47     44.64 o 
   8   4   2     1718.79     2048.18     25.88 o 
  10   4   2      357.50      355.17     13.37 o 
  12   4   2     3004.33     2926.98     44.30 o 
  14   4   2     2903.39     2629.66     55.06 o 
  16   4   2       72.50       48.13     13.61 o 
 -17   5   2      345.61      316.74     40.26 o 
 -15   5   2      784.92      770.95     29.06 o 
 -13   5   2      439.79      443.98     21.04 o 
 -11   5   2       98.58      126.64      9.27 o 
  -9   5   2      265.12      207.43      7.51 o 
  -7   5   2        0.75       13.90      3.82 o 
  -5   5   2       79.66       74.52      4.64 o 
  -3   5   2     7350.63     6773.35    130.34 o 
  -1   5   2     7080.26     7367.63     88.91 o 
   1   5   2    44785.58    42579.38    322.75 o 
   3   5   2     3536.85     3802.25     39.66 o 
   5   5   2     4513.79     4893.62     46.11 o 
   7   5   2     9580.00     9651.96     83.98 o 
   9   5   2      511.15      491.47     26.48 o 
  11   5   2     5850.50     6093.79     72.45 o 
  13   5   2     1298.23     1359.71     37.73 o 
  15   5   2      124.05      159.49     17.33 o 
  17   5   2      209.96      235.89     26.25 o 
 -18   6   2      315.26      317.69     23.51 o 
 -16   6   2       10.42        0.00     14.00 o 
 -14   6   2     3063.92     3126.13    107.64 o 
 -12   6   2      425.37      455.57     21.63 o 
 -10   6   2      499.30      530.84     20.39 o 
  -8   6   2        0.64        3.22      2.41 o 
  -6   6   2     3180.28     3147.68     48.44 o 
  -4   6   2     5716.45     6055.89     91.59 o 
  -2   6   2    23948.55    24636.72    205.33 o 
   0   6   2      195.69      204.73      5.35 o 
   2   6   2       69.22       69.91      5.05 o 
   4   6   2      292.58      383.01      9.26 o 
   6   6   2    22091.31    20889.09    165.75 o 
   8   6   2       69.67       50.44      5.43 o 
  10   6   2      566.40      508.92     21.63 o 
  12   6   2     4101.10     4114.32     72.99 o 
  14   6   2      137.45      149.90     16.09 o 
  16   6   2      739.08      700.21     30.94 o 
 -17   7   2       12.10       10.15     12.19 o 
 -15   7   2     1024.31     1029.29     34.02 o 
 -13   7   2      261.43      230.16     17.33 o 
 -11   7   2       16.98       22.75     12.25 o 
  -9   7   2     3141.44     3480.72     45.91 o 
  -7   7   2     1166.88     1123.73     21.07 o 
  -5   7   2      160.04      182.71     18.82 o 
  -3   7   2    29408.01    31266.14    276.61 o 
  -1   7   2     1045.67     1087.25     13.33 o 
   1   7   2     9825.48     9573.40     88.88 o 
   3   7   2     1350.72     1681.04     21.16 o 
   5   7   2     4601.17     4215.25     42.28 o 
   7   7   2      378.76      390.87     11.28 o 
   9   7   2      688.63      770.59     21.88 o 
  11   7   2      513.19      478.74     22.87 o 
  13   7   2      958.63      957.06     33.35 o 
  15   7   2        0.71        1.34     21.88 o 
 -16   8   2     1552.60     1449.80     42.68 o 
 -14   8   2      136.72      137.88     15.43 o 
 -12   8   2     1551.06     1588.88     40.21 o 
 -10   8   2     2110.36     2026.71     34.43 o 
  -8   8   2       16.85       27.17      6.35 o 
  -6   8   2    13166.08    13159.38    136.79 o 
  -4   8   2       54.46       61.99      6.06 o 
  -2   8   2      602.66      680.01     13.04 o 
   0   8   2    22258.51    22166.73    305.61 o 
   2   8   2      343.86      318.95      9.19 o 
   4   8   2      633.70      705.42     13.27 o 
   6   8   2     3541.04     3741.72     40.01 o 
   8   8   2     8264.23     8460.40     93.46 o 
  10   8   2     1861.12     1773.25     34.63 o 
  12   8   2     1792.96     1817.93     45.74 o 
  14   8   2       81.82       68.21     14.19 o 
  16   8   2       41.76       47.79     14.19 o 
 -17   9   2        2.14        0.00     14.88 o 
 -15   9   2      818.33      870.78     39.38 o 
 -13   9   2        2.11       22.24     10.47 o 
 -11   9   2     5507.51     5478.02     68.39 o 
  -9   9   2      821.30      831.39     21.34 o 
  -7   9   2     1339.19     1187.61     23.38 o 
  -5   9   2     8036.57     7808.23    131.10 o 
  -3   9   2      834.14      848.21     11.96 o 
  -1   9   2    19511.66    19449.11    169.88 o 
   1   9   2        3.14        9.91      3.01 o 
   3   9   2     2340.25     2402.21     33.60 o 
   5   9   2      799.51      914.39     20.82 o 
   7   9   2       31.63       41.45      8.08 o 
   9   9   2     3131.68     3108.55     48.08 o 
  11   9   2      495.61      477.58     20.16 o 
  13   9   2       19.23       21.88     12.38 o 
  15   9   2      358.79      353.24     24.66 o 
 -16  10   2     1257.06     1213.62     45.51 o 
 -14  10   2      186.56      241.57     20.13 o 
 -12  10   2      461.69      415.41     22.87 o 
 -10  10   2     1123.37     1135.97     26.15 o 
  -8  10   2      288.05      294.92     15.06 o 
  -6  10   2      859.78      822.60     19.46 o 
  -4  10   2     1577.51     1514.18     27.54 o 
  -2  10   2     4928.92     4815.96     46.29 o 
   0  10   2     1054.45      985.99     17.97 o 
   2  10   2     2630.42     2446.14     29.03 o 
   4  10   2     2511.53     2554.00     37.95 o 
   6  10   2     1707.43     1584.14     42.53 o 
   8  10   2     1064.65      939.68     24.91 o 
  10  10   2      154.05      191.18     15.36 o 
  12  10   2        9.13       22.75     11.14 o 
  14  10   2      326.04      286.05     39.38 o 
 -15  11   2      289.83      260.11     22.17 o 
 -13  11   2     1528.90     1577.54     50.76 o 
 -11  11   2      192.95      255.49     19.15 o 
  -9  11   2     1057.30      999.76     24.12 o 
  -7  11   2     2420.90     2299.35     36.90 o 
  -5  11   2       16.55        7.00      5.66 o 
  -3  11   2       46.25       76.98      8.92 o 
  -1  11   2       14.93       19.77      3.53 o 
   1  11   2      401.50      487.50     12.46 o 
   3  11   2     1888.37     1869.06     31.52 o 
   5  11   2     3201.55     3345.82     47.35 o 
   7  11   2     3825.58     3683.13     52.69 o 
   9  11   2      162.82       97.91     11.12 o 
  11  11   2      420.67      559.40     24.50 o 
  13  11   2     1609.34     1599.79     46.98 o 
 -14  12   2       46.86       39.38     13.61 o 
 -12  12   2       27.40       13.13     12.38 o 
 -10  12   2       39.33       36.94      9.73 o 
  -8  12   2       63.77       79.45      9.73 o 
  -6  12   2       82.63      125.52     10.02 o 
  -4  12   2       39.45       44.83      7.34 o 
  -2  12   2     1324.59     1246.15     19.24 o 
   0  12   2     1403.91     1382.86     35.93 o 
   2  12   2      169.16      234.09     14.13 o 
   4  12   2      151.82      203.35     12.44 o 
   6  12   2     1109.57     1203.93     27.81 o 
   8  12   2      558.28      502.62     19.52 o 
  10  12   2     1858.42     1900.44     39.24 o 
  12  12   2      174.17      156.52     15.91 o 
 -13  13   2      227.84      200.09     36.76 o 
 -11  13   2     1771.51     1707.49     49.88 o 
  -9  13   2      405.54      506.40     27.36 o 
  -7  13   2      101.70      119.55     11.12 o 
  -5  13   2     2546.16     2422.57     34.89 o 
  -3  13   2     4336.56     4197.51     48.71 o 
  -1  13   2      206.00      176.18     15.92 o 
   1  13   2       37.96       27.35      9.67 o 
   3  13   2     1421.62     1309.83     27.45 o 
   5  13   2        1.01        1.75      9.90 o 
   7  13   2      144.40      110.83     11.42 o 
   9  13   2      288.58      365.99     30.16 o 
  11  13   2      149.78      124.70     14.46 o 
 -12  14   2      416.18      342.45     24.11 o 
 -10  14   2       63.46       91.42     15.43 o 
  -8  14   2      638.25      599.86     20.51 o 
  -6  14   2      178.42      130.28     11.32 o 
  -4  14   2     3757.63     3681.94     84.54 o 
  -2  14   2        2.41        3.15     18.38 o 
   0  14   2      110.66       87.65      9.73 o 
   2  14   2     1702.53     1803.73     43.32 o 
   4  14   2     2756.00     2674.87     43.36 o 
   6  14   2       94.47      140.26     12.04 o 
   8  14   2      742.92      676.71     24.08 o 
  10  14   2     1929.65     1908.67     40.90 o 
 -11  15   2      539.46      560.51     29.63 o 
  -9  15   2      197.17      207.91     14.33 o 
  -7  15   2      251.39      225.55     14.46 o 
  -5  15   2       71.90       97.31      9.57 o 
  -3  15   2      104.67      122.90     15.43 o 
  -1  15   2      111.25       98.14     13.61 o 
   1  15   2      192.09      187.58     13.63 o 
   3  15   2       66.11       95.76     13.45 o 
   5  15   2       31.71       37.77      9.32 o 
   7  15   2      129.38      137.55     12.77 o 
   9  15   2        1.61        6.60      9.51 o 
 -10  16   2      151.21      112.48     28.00 o 
  -8  16   2       72.87       31.50     13.20 o 
  -6  16   2      695.70      712.03     20.75 o 
  -4  16   2      147.78      104.99     15.95 o 
  -2  16   2      325.30      356.84     22.87 o 
   0  16   2       61.98       84.60     14.85 o 
   2  16   2       53.98       76.54     11.32 o 
   4  16   2      245.59      218.85     28.00 o 
   6  16   2     1152.95      979.71     35.83 o 
   8  16   2       84.54      114.68     14.07 o 
  -9  17   2      170.98      205.67     21.00 o 
  -7  17   2      495.94      502.33     22.05 o 
  -5  17   2      312.53      262.76     21.42 o 
  -3  17   2      427.23      376.37     24.11 o 
  -1  17   2      203.53      234.53     21.04 o 
   1  17   2        1.22        3.87     11.71 o 
   3  17   2       35.65       25.38     13.61 o 
   5  17   2      640.66      790.36     45.51 o 
   7  17   2      177.88      186.41     19.80 o 
  -6  18   2      277.41      296.03     22.67 o 
  -4  18   2       90.74       95.33     16.67 o 
  -2  18   2        6.85        0.88     13.61 o 
   0  18   2        9.28       27.13     13.61 o 
   2  18   2      225.33      232.86     22.28 o 
   4  18   2      418.84      400.85     41.13 o 
  -1  19   2        0.01        0.00     13.61 o 
 -19   1   3        9.31       21.00     19.25 o 
 -17   1   3      696.00      784.95     24.21 o 
 -15   1   3     1190.28     1145.19     22.67 o 
 -13   1   3     1551.82     1510.55     27.76 o 
 -11   1   3     1861.03     1836.98     25.36 o 
  -9   1   3     3138.62     2988.38     38.15 o 
  -7   1   3    16465.27    16092.15    139.70 o 
  -5   1   3       58.30       83.74      4.37 o 
  -3   1   3    47846.84    47085.69    425.20 o 
  -1   1   3    18619.59    18506.25    164.99 o 
   1   1   3      264.09      272.01      7.37 o 
   3   1   3     2425.29     2511.63     35.89 o 
   5   1   3    21679.82    21740.22    171.24 o 
   7   1   3    13781.86    14079.85    116.80 o 
   9   1   3     7834.01     7643.35     71.08 o 
  11   1   3      405.60      438.64     13.50 o 
  13   1   3     1271.48     1256.63     39.18 o 
  15   1   3      104.91       95.32     14.19 o 
  17   1   3       79.39       87.29     26.25 o 
 -18   2   3     1906.39     1930.81     48.22 o 
 -16   2   3      137.09       95.98     13.45 o 
 -14   2   3      825.34      794.27     17.86 o 
 -12   2   3     2589.37     2318.35     32.34 o 
 -10   2   3     3532.51     3702.08     39.68 o 
  -8   2   3     2058.63     2235.75     27.84 o 
  -6   2   3    21473.23    21467.88    168.31 o 
  -4   2   3     5491.03     5577.72     48.25 o 
  -2   2   3    33784.32    33316.20    305.68 o 
   0   2   3    11277.80    11280.48    107.64 o 
   2   2   3    27054.50    26345.56    281.55 o 
   4   2   3     3551.68     3479.39     33.78 o 
   6   2   3      855.16     1139.93     16.87 o 
   8   2   3     6993.72     6394.42     60.53 o 
  10   2   3       54.56       77.98     10.11 o 
  12   2   3     3428.06     3227.42     47.11 o 
  14   2   3       24.57        9.31      7.70 o 
  16   2   3       34.19       54.26     19.25 o 
 -19   3   3      199.28      162.59     17.91 o 
 -17   3   3      215.80      190.99     19.25 o 
 -15   3   3        1.21        1.75      8.66 o 
 -13   3   3     2848.85     2791.78     35.27 o 
 -11   3   3      396.37      382.37     11.21 o 
  -9   3   3     2385.16     2276.54     29.15 o 
  -7   3   3     8411.42     8234.31     71.13 o 
  -5   3   3      249.99      227.56      7.07 o 
  -3   3   3     2712.59     2952.26     24.92 o 
  -1   3   3    32854.50    34026.41    387.28 o 
   1   3   3     2536.32     2491.14     30.81 o 
   3   3   3    15938.82    16036.20    126.55 o 
   5   3   3    17513.83    17465.70    139.45 o 
   7   3   3     5622.74     6380.91     58.89 o 
   9   3   3     2092.85     2120.58     30.57 o 
  11   3   3     3142.86     2962.84     44.07 o 
  13   3   3      329.49      351.46     16.42 o 
  15   3   3     1420.11     1351.38     39.60 o 
  17   3   3      203.41      199.53     28.00 o 
 -18   4   3      740.50      689.62     29.70 o 
 -16   4   3      597.62      642.09     26.59 o 
 -14   4   3      275.91      232.31     16.67 o 
 -12   4   3     3950.40     4000.97     59.43 o 
 -10   4   3     2990.78     2949.91     33.61 o 
  -8   4   3     9761.97    10397.59     87.94 o 
  -6   4   3      851.83     1029.75     12.27 o 
  -4   4   3    11424.67    11122.85     88.35 o 
  -2   4   3     2639.29     2641.79     25.71 o 
   0   4   3      539.96      574.93     10.75 o 
   2   4   3       81.47      124.91      4.98 o 
   4   4   3     5082.24     5244.50     79.38 o 
   6   4   3       24.54       20.20      3.42 o 
   8   4   3      212.26      239.43     13.53 o 
  10   4   3     2676.46     2468.12     38.72 o 
  12   4   3       37.26        7.91      7.37 o 
  14   4   3      529.96      503.62     32.38 o 
  16   4   3      807.27      882.90     63.88 o 
 -17   5   3      188.07      221.54     38.51 o 
 -15   5   3     4668.51     4677.61     79.18 o 
 -13   5   3     1683.08     1670.96     40.78 o 
 -11   5   3      416.49      416.09     14.38 o 
  -9   5   3     8651.97     8975.06     78.38 o 
  -7   5   3     2969.95     3307.00     29.48 o 
  -5   5   3      720.89      749.25     16.95 o 
  -3   5   3     8305.48     7663.83     67.96 o 
  -1   5   3    21851.77    21391.14    164.23 o 
   1   5   3     4595.70     4209.86     44.79 o 
   3   5   3    15804.32    15486.25    124.10 o 
   5   5   3     1435.68     1446.08     24.65 o 
   7   5   3      342.40      368.43     11.56 o 
   9   5   3      165.40      187.38     16.94 o 
  11   5   3    11194.86    11053.20    122.61 o 
  13   5   3      401.15      415.57     54.26 o 
  15   5   3     2778.87     2587.46     61.26 o 
 -18   6   3      572.82      592.21     29.06 o 
 -16   6   3      625.17      690.39     45.51 o 
 -14   6   3     1994.15     1962.35     49.01 o 
 -12   6   3     7677.72     7666.87    108.89 o 
 -10   6   3      406.22      444.10     25.88 o 
  -8   6   3     8357.32     8904.28     78.06 o 
  -6   6   3    12575.45    13022.64    123.24 o 
  -4   6   3     1910.72     2381.78     47.78 o 
  -2   6   3       63.85       44.96      7.97 o 
   0   6   3     4428.71     4268.65     75.13 o 
   2   6   3      634.12      649.90     11.91 o 
   4   6   3      493.94      769.19     30.81 o 
   6   6   3     5195.58     5139.08     55.83 o 
   8   6   3      328.71      357.87     11.88 o 
  10   6   3     2203.42     2133.71     41.29 o 
  12   6   3      392.71      345.37     20.93 o 
  14   6   3       18.02       17.50     11.14 o 
  16   6   3      241.32      231.94     21.04 o 
 -17   7   3       58.02       49.46     16.63 o 
 -15   7   3       32.36       41.03     22.75 o 
 -13   7   3      117.84      114.74     13.61 o 
 -11   7   3     4169.08     3877.60     66.20 o 
  -9   7   3    10277.08    10294.24     90.31 o 
  -7   7   3      106.87      104.45     10.03 o 
  -5   7   3    13235.22    13991.03    141.81 o 
  -3   7   3    28417.33    29352.91    200.40 o 
  -1   7   3       95.64      137.78      5.78 o 
   1   7   3      508.55      381.53      7.87 o 
   3   7   3       33.56       73.67      9.56 o 
   5   7   3     3219.10     3125.42     36.13 o 
   7   7   3     2609.94     2588.94     32.19 o 
   9   7   3      363.52      416.44     21.84 o 
  11   7   3     1779.50     1633.34     42.02 o 
  13   7   3      797.87      749.46     30.30 o 
  15   7   3      112.92      121.87     30.63 o 
 -16   8   3     1649.39     1645.05     46.40 o 
 -14   8   3      284.23      294.72     20.39 o 
 -12   8   3      466.32      474.53     22.87 o 
 -10   8   3       68.06       73.17      8.72 o 
  -8   8   3        0.53       20.51     11.02 o 
  -6   8   3      653.26      803.71     24.42 o 
  -4   8   3     9018.76     8152.26     72.13 o 
  -2   8   3    11961.97    12071.02     98.95 o 
   0   8   3     4439.04     4468.31     38.54 o 
   2   8   3    21337.74    20699.38    163.65 o 
   4   8   3      158.91      163.82      8.19 o 
   6   8   3      760.73      681.90     14.91 o 
   8   8   3        4.62        7.91      7.37 o 
  10   8   3      442.46      522.85     20.77 o 
  12   8   3     1129.37     1087.38     35.89 o 
  14   8   3      164.77      238.15     21.04 o 
 -17   9   3        2.41       20.09     12.95 o 
 -15   9   3      348.21      388.39     23.51 o 
 -13   9   3     1425.69     1365.36     38.97 o 
 -11   9   3     1370.65     1419.23     38.51 o 
  -9   9   3     7500.09     7308.21     81.06 o 
  -7   9   3     1334.40     1211.70     23.67 o 
  -5   9   3     1587.00     1922.46     45.13 o 
  -3   9   3     1139.71     1428.73     17.37 o 
  -1   9   3    15187.09    15278.78    111.34 o 
   1   9   3     2920.54     2995.60     28.85 o 
   3   9   3    10881.36    10969.38     94.26 o 
   5   9   3      153.74      180.81      8.71 o 
   7   9   3      185.80      234.66     13.45 o 
   9   9   3       16.95       19.25      9.09 o 
  11   9   3     5676.23     5525.53     92.72 o 
  13   9   3       34.26       30.63     14.88 o 
  15   9   3      827.64      809.24     35.26 o 
 -16  10   3     1208.69     1320.40     45.51 o 
 -14  10   3       35.28       42.01     12.38 o 
 -12  10   3     1474.05     1487.61     42.01 o 
 -10  10   3      165.15      193.23     16.67 o 
  -8  10   3     3072.84     2965.83     97.56 o 
  -6  10   3       52.54       53.96      8.73 o 
  -4  10   3      749.27      804.22     16.77 o 
  -2  10   3      103.58      133.91      9.52 o 
   0  10   3     1353.49     1311.11     17.47 o 
   2  10   3     4427.97     4474.19     46.10 o 
   4  10   3       82.53       77.44      9.59 o 
   6  10   3      641.12      698.25     20.82 o 
   8  10   3     3229.06     3238.70     50.03 o 
  10  10   3       94.00       68.66     11.12 o 
  12  10   3       11.81       24.50     12.38 o 
  14  10   3       20.26       14.00     12.95 o 
 -15  11   3       18.03        0.00     11.71 o 
 -13  11   3      819.19      778.77     31.54 o 
 -11  11   3     2236.23     1915.09     47.03 o 
  -9  11   3      206.75      204.72     12.35 o 
  -7  11   3     1921.49     1989.60     33.41 o 
  -5  11   3       90.32      120.01     19.96 o 
  -3  11   3     2614.37     2595.57     29.67 o 
  -1  11   3      776.07      753.30     13.48 o 
   1  11   3     6145.48     6020.67     68.52 o 
   3  11   3       68.26       62.30     10.15 o 
   5  11   3     1717.49     1493.05     31.79 o 
   7  11   3       36.21       45.48      8.72 o 
   9  11   3     2158.38     2127.21     40.63 o 
  11  11   3      208.48      216.50     16.82 o 
  13  11   3     1903.10     1699.91     49.46 o 
 -14  12   3      557.88      626.43     29.63 o 
 -12  12   3       81.87       61.08     12.95 o 
 -10  12   3       17.37       25.33     17.50 o 
  -8  12   3      322.95      343.05     15.09 o 
  -6  12   3     1762.30     1840.97     32.53 o 
  -4  12   3      146.51       84.66      8.59 o 
  -2  12   3     2662.79     2539.57     32.73 o 
   0  12   3     3449.61     3328.18     45.91 o 
   2  12   3     4523.42     4323.05     56.02 o 
   4  12   3       33.80       16.21      7.37 o 
   6  12   3      343.77      359.79     17.12 o 
   8  12   3      752.61      633.76     22.19 o 
  10  12   3       39.14       27.44     10.75 o 
  12  12   3       22.00       30.93     12.04 o 
 -13  13   3      123.62      108.44     16.67 o 
 -11  13   3      563.89      518.29     28.00 o 
  -9  13   3      130.16       83.17     28.00 o 
  -7  13   3     1046.56     1055.99     24.83 o 
  -5  13   3     1324.70     1319.65     25.01 o 
  -3  13   3     2897.20     2623.16     35.77 o 
  -1  13   3      370.77      351.83     17.94 o 
   1  13   3     7386.14     7624.48    121.64 o 
   3  13   3     1687.22     1645.74     31.52 o 
   5  13   3       64.70       85.34     10.41 o 
   7  13   3      254.72      305.40     16.37 o 
   9  13   3     2625.28     2635.01     53.42 o 
  11  13   3      346.49      322.10     19.86 o 
 -12  14   3       69.33       64.41     14.85 o 
 -10  14   3      168.20      157.59     17.19 o 
  -8  14   3      127.63      128.27     11.76 o 
  -6  14   3      192.04      171.96     11.24 o 
  -4  14   3     1011.07     1052.09     22.82 o 
  -2  14   3     1996.47     1997.56     36.27 o 
   0  14   3       45.53       56.75      9.27 o 
   2  14   3       10.69       13.13      9.90 o 
   4  14   3       10.07        9.92      9.35 o 
   6  14   3       44.90       68.20     10.54 o 
   8  14   3       12.42       13.21     10.00 o 
  10  14   3      422.06      457.94     49.24 o 
 -11  15   3       65.70       67.36     21.00 o 
  -9  15   3       14.88       25.70     11.71 o 
  -7  15   3      517.03      487.84     17.14 o 
  -5  15   3      358.06      391.55     15.22 o 
  -3  15   3       13.43       35.74     11.71 o 
  -1  15   3       48.26       77.90     13.61 o 
   1  15   3     1660.28     1941.69     46.40 o 
   3  15   3       23.09       28.00     12.25 o 
   5  15   3        1.25        0.00      8.08 o 
   7  15   3       12.09        3.07     11.86 o 
   9  15   3      421.14      436.62     21.45 o 
 -10  16   3       16.98        0.00     12.25 o 
  -8  16   3      943.48      944.51     36.86 o 
  -6  16   3     1058.40     1107.92     42.44 o 
  -4  16   3      575.23      601.82     27.66 o 
  -2  16   3       33.10       36.76     13.61 o 
   0  16   3      170.66      154.88     21.88 o 
   2  16   3       58.72       64.59     12.95 o 
   4  16   3       11.19       13.13     11.14 o 
   6  16   3      695.62      828.17     33.35 o 
   8  16   3       50.04       56.07     12.04 o 
  -9  17   3       81.76       88.23     20.04 o 
  -7  17   3       11.99        2.78      9.40 o 
  -5  17   3      233.48      207.11     19.69 o 
  -3  17   3       40.28       16.19     21.88 o 
  -1  17   3       50.28       44.63     13.61 o 
   1  17   3     1340.10     1243.36     40.78 o 
   3  17   3        0.63        5.25     11.14 o 
   5  17   3      148.67      120.97     17.33 o 
   7  17   3      155.99       93.06     17.33 o 
  -6  18   3       28.95       11.46     13.45 o 
  -4  18   3       51.64       14.32     13.45 o 
  -2  18   3      647.71      755.19     35.88 o 
   0  18   3       87.59       74.54     16.67 o 
   2  18   3       54.12        6.70     14.19 o 
   4  18   3      303.05      238.15     22.28 o 
 -18   0   4      171.71      157.52     24.50 o 
 -16   0   4     1437.17     1429.18     60.38 o 
 -14   0   4      129.45      145.86     12.95 o 
 -12   0   4    19298.24    19975.52    315.92 o 
 -10   0   4      133.51      136.10      9.90 o 
  -8   0   4    19612.40    18962.86    215.75 o 
  -6   0   4     1627.08     1315.15     25.35 o 
  -4   0   4    30956.74    29536.86    326.07 o 
  -2   0   4    97320.02    92175.50   1002.46 o 
   0   0   4   192914.66   175024.84   2607.87 o 
   2   0   4      748.17      679.10     22.75 o 
   4   0   4     2579.23     2770.86     42.08 o 
   6   0   4     8433.70     7860.28    100.64 o 
   8   0   4     5868.97     5720.41     79.82 o 
  10   0   4     5260.19     5242.89     77.97 o 
  12   0   4     4823.76     4924.13     77.34 o 
  14   0   4      449.16      397.31     31.50 o 
  16   0   4      378.98      311.54     31.50 o 
 -19   1   4        5.64       12.25     19.25 o 
 -17   1   4       72.06       77.74     11.02 o 
 -15   1   4     1105.03     1108.63     22.45 o 
 -13   1   4       81.79       88.48      8.07 o 
 -11   1   4      673.43      647.72     14.21 o 
  -9   1   4    14195.48    14765.09    122.39 o 
  -7   1   4     1735.39     1927.07     23.33 o 
  -5   1   4     1233.85     1258.55     16.80 o 
  -3   1   4    37762.46    36806.51    403.80 o 
  -1   1   4    88383.32    82921.95    630.17 o 
   1   1   4     2869.52     2420.11     35.26 o 
   3   1   4     5591.39     5192.71     66.20 o 
   5   1   4      950.19     1158.31     17.94 o 
   7   1   4     4550.43     4616.44     46.79 o 
   9   1   4       10.23        0.00      4.10 o 
  11   1   4     1509.77     1549.05     25.78 o 
  13   1   4     1984.97     1940.13     35.70 o 
  15   1   4      111.52      127.67     15.43 o 
 -18   2   4       14.52        0.00     14.00 o 
 -16   2   4      449.50      409.03     18.03 o 
 -14   2   4     2124.95     2066.46     30.70 o 
 -12   2   4      822.12      753.15     17.84 o 
 -10   2   4     8707.10     8452.15     76.24 o 
  -8   2   4       25.95       40.49      4.62 o 
  -6   2   4      591.52      544.78     16.55 o 
  -4   2   4    11692.90    10479.71     76.23 o 
  -2   2   4     8030.20     8280.49     67.70 o 
   0   2   4    32783.12    33349.79    251.82 o 
   2   2   4      464.20      478.30     11.02 o 
   4   2   4      269.47      248.01      8.72 o 
   6   2   4    15630.00    15969.57    130.76 o 
   8   2   4      254.29      202.77      9.09 o 
  10   2   4     1182.21     1216.68     31.83 o 
  12   2   4     1961.26     1935.59     35.34 o 
  14   2   4      339.88      334.28     16.17 o 
  16   2   4     1403.48     1377.45     57.76 o 
 -19   3   4      954.43     1003.74     36.49 o 
 -17   3   4       54.77       42.76     12.95 o 
 -15   3   4     1978.88     2036.43     37.36 o 
 -13   3   4     1346.15     1403.81     23.82 o 
 -11   3   4     1937.28     1911.59     26.49 o 
  -9   3   4     2346.55     2445.93     29.12 o 
  -7   3   4      323.85      325.62      8.52 o 
  -5   3   4    22340.35    22614.05    177.29 o 
  -3   3   4     1679.28     1641.63     18.68 o 
  -1   3   4     3969.55     3583.26     42.33 o 
   1   3   4    17128.38    16308.47    127.30 o 
   3   3   4    10316.42    10105.78    160.15 o 
   5   3   4     5926.59     5372.31     50.15 o 
   7   3   4     3519.22     3283.98     42.19 o 
   9   3   4     1413.29     1385.83     27.17 o 
  11   3   4     1160.00     1298.13     27.57 o 
  13   3   4        5.06        0.00      7.07 o 
  15   3   4       69.27       73.65     15.75 o 
 -18   4   4       27.97       13.74     12.19 o 
 -16   4   4       40.13       48.13     12.38 o 
 -14   4   4      619.32      629.83     21.51 o 
 -12   4   4     6328.46     6416.39     75.73 o 
 -10   4   4     2540.04     2611.63     31.33 o 
  -8   4   4     3337.74     3283.60     34.87 o 
  -6   4   4       19.42       17.37      3.74 o 
  -4   4   4    22403.35    22402.97    250.10 o 
  -2   4   4     4584.48     4716.92     42.37 o 
   0   4   4     1413.50     1483.48     21.47 o 
   2   4   4     7297.60     7476.52     74.10 o 
   4   4   4     2240.28     2311.64     27.65 o 
   6   4   4     1757.88     1994.36     24.45 o 
   8   4   4     1040.42      932.79     21.07 o 
  10   4   4    17023.78    17026.89    168.23 o 
  12   4   4     1210.54     1283.17     28.88 o 
  14   4   4       51.44       32.89     11.71 o 
  16   4   4      128.40      139.01     18.56 o 
 -17   5   4      107.82      101.51     14.85 o 
 -15   5   4        6.12        0.00      9.90 o 
 -13   5   4       23.38        7.70      9.22 o 
 -11   5   4     1042.69     1028.31     22.80 o 
  -9   5   4     1570.82     1566.68     23.94 o 
  -7   5   4      606.94      607.93     11.88 o 
  -5   5   4      680.06     1085.81     13.71 o 
  -3   5   4     1095.69     1094.09     19.70 o 
  -1   5   4    17874.04    18073.50    142.73 o 
   1   5   4    12476.03    11731.39     94.95 o 
   3   5   4      436.12      545.34     20.46 o 
   5   5   4     1125.05     1164.12     19.23 o 
   7   5   4      851.62      967.89     20.86 o 
   9   5   4     1271.71     1206.37     25.42 o 
  11   5   4     1653.04     1659.54     32.53 o 
  13   5   4      270.64      245.76     19.15 o 
  15   5   4       14.25        5.71     11.71 o 
 -18   6   4      138.12      131.85     17.33 o 
 -16   6   4       88.65       75.75     14.70 o 
 -14   6   4     4565.29     4518.25    105.01 o 
 -12   6   4     2309.28     2387.00     49.50 o 
 -10   6   4    12651.13    12227.98    124.89 o 
  -8   6   4     3617.77     3712.73     38.77 o 
  -6   6   4     8048.68     8664.75     72.76 o 
  -4   6   4    19311.83    17768.49    124.44 o 
  -2   6   4    11786.49    12061.43     97.92 o 
   0   6   4     5363.70     5554.56    104.61 o 
   2   6   4       52.74       59.05      4.75 o 
   4   6   4     7282.29     7518.40     68.31 o 
   6   6   4     2778.22     2803.17     35.37 o 
   8   6   4        0.49       10.50     10.50 o 
  10   6   4        0.30        6.18      9.22 o 
  12   6   4      465.22      503.64     24.75 o 
  14   6   4      791.31      799.56     56.88 o 
 -17   7   4      314.95      361.90     28.00 o 
 -15   7   4      614.93      593.89     27.14 o 
 -13   7   4      191.49      176.25     16.09 o 
 -11   7   4     7229.16     7389.29    105.77 o 
  -9   7   4       60.30       52.73     11.43 o 
  -7   7   4     4522.75     4552.81     70.86 o 
  -5   7   4     1340.71     1289.43     19.03 o 
  -3   7   4     6264.29     6345.23     56.62 o 
  -1   7   4      880.49      990.04     24.68 o 
   1   7   4    17411.00    16502.56    162.79 o 
   3   7   4      409.29      416.20     11.52 o 
   5   7   4     2568.88     2903.37     54.23 o 
   7   7   4     2724.08     2688.15     34.52 o 
   9   7   4     1583.92     1445.19     38.31 o 
  11   7   4       97.74      120.88     16.63 o 
  13   7   4       28.52       29.20     11.71 o 
  15   7   4       56.05       39.38     13.61 o 
 -16   8   4       27.04       42.88     13.61 o 
 -14   8   4       83.86      117.24     28.88 o 
 -12   8   4     1131.42     1151.38     34.02 o 
 -10   8   4     5226.50     5221.28     81.68 o 
  -8   8   4      674.91      588.12     21.87 o 
  -6   8   4     1427.96     1244.53     21.88 o 
  -4   8   4     4254.18     4356.33     76.49 o 
  -2   8   4     1100.21     1163.12     17.40 o 
   0   8   4     3152.39     3287.54     46.23 o 
   2   8   4    20782.83    21294.84    169.78 o 
   4   8   4      211.88      211.18      9.43 o 
   6   8   4     2815.26     2730.76     34.32 o 
   8   8   4    10637.32    10535.53    114.74 o 
  10   8   4     4208.78     4358.71     77.28 o 
  12   8   4     1002.97     1111.69     37.13 o 
  14   8   4        0.36        0.00      9.90 o 
 -17   9   4      313.38      347.22     24.11 o 
 -15   9   4       71.85       85.63     15.43 o 
 -13   9   4      340.67      357.25     24.50 o 
 -11   9   4      827.04      814.38     29.06 o 
  -9   9   4        0.67        0.00      7.43 o 
  -7   9   4       61.89       53.10      6.68 o 
  -5   9   4     2404.69     2346.02     29.82 o 
  -3   9   4      213.16      228.94      7.42 o 
  -1   9   4     3571.32     3446.28     70.47 o 
   1   9   4      124.57      119.88      5.93 o 
   3   9   4     5912.17     6381.95     61.24 o 
   5   9   4     1519.66     1544.15     23.83 o 
   7   9   4      161.00      193.63     13.78 o 
   9   9   4      969.64      990.88     30.47 o 
  11   9   4      129.00      131.35     30.63 o 
  13   9   4     1182.17     1184.84     40.78 o 
 -16  10   4        0.14        0.00     11.71 o 
 -14  10   4      114.40      117.14     24.50 o 
 -12  10   4       30.00       21.00     11.14 o 
 -10  10   4        0.04        0.00      7.97 o 
  -8  10   4      627.98      627.82     17.76 o 
  -6  10   4      585.99      634.45     15.57 o 
  -4  10   4      355.61      415.12     12.58 o 
  -2  10   4     5026.35     4982.66    138.53 o 
   0  10   4     5033.09     4851.13     43.33 o 
   2  10   4      720.99      680.27     15.57 o 
   4  10   4       61.39      118.79      9.73 o 
   6  10   4     4164.38     3992.00     55.73 o 
   8  10   4      828.81      801.61     24.21 o 
  10  10   4      343.10      316.66     18.45 o 
  12  10   4      148.87      160.38     18.56 o 
  14  10   4      133.68      154.00     30.63 o 
 -15  11   4      298.73      315.77     45.51 o 
 -13  11   4      670.52      687.59     29.06 o 
 -11  11   4      901.82      876.59     30.30 o 
  -9  11   4     2589.23     2617.39     65.63 o 
  -7  11   4      907.82     1039.04     23.38 o 
  -5  11   4      934.35      958.15     21.73 o 
  -3  11   4     5473.83     5767.77     58.14 o 
  -1  11   4      194.21      215.12      9.92 o 
   1  11   4      917.29      910.58     20.68 o 
   3  11   4      611.51      519.91     28.44 o 
   5  11   4       56.49       67.44      9.73 o 
   7  11   4       96.01      112.95     11.76 o 
   9  11   4      116.69      116.43     13.37 o 
  11  11   4       56.80       39.92     12.28 o 
  13  11   4       21.93       26.48     18.38 o 
 -14  12   4        7.52        0.00     11.14 o 
 -12  12   4      213.08      274.39     21.04 o 
 -10  12   4      232.50      189.68     16.67 o 
  -8  12   4     2116.36     2113.75     85.76 o 
  -6  12   4      647.40      526.68     15.89 o 
  -4  12   4      926.90      880.99     21.69 o 
  -2  12   4     1772.47     1704.51     23.78 o 
   0  12   4     3626.73     3660.48     50.38 o 
   2  12   4     6160.17     5954.56     71.52 o 
   4  12   4      395.65      387.87     20.88 o 
   6  12   4       48.65       45.23      9.73 o 
   8  12   4      469.48      384.06     18.84 o 
  10  12   4      283.42      297.61     18.51 o 
  12  12   4      229.12      210.77     22.75 o 
 -13  13   4     1450.85     1369.56     42.68 o 
 -11  13   4       13.27        0.00      9.90 o 
  -9  13   4       61.72       27.86     22.75 o 
  -7  13   4        5.97       22.07      7.56 o 
  -5  13   4      206.96      204.09     11.97 o 
  -3  13   4     1770.67     1630.31     24.16 o 
  -1  13   4       48.45       41.82      9.12 o 
   1  13   4       30.79       16.16     10.47 o 
   3  13   4      744.36      669.96     20.77 o 
   5  13   4       25.81       37.12      8.98 o 
   7  13   4      234.28      218.20     19.11 o 
   9  13   4       99.91       73.32     12.04 o 
  11  13   4      701.09      736.56     28.26 o 
 -12  14   4      436.11      424.50     25.35 o 
 -10  14   4       55.63       61.23     14.00 o 
  -8  14   4      576.04      529.98     27.97 o 
  -6  14   4      259.39      241.53     19.45 o 
  -4  14   4      538.35      665.66     35.20 o 
  -2  14   4        0.18        1.27      6.75 o 
   0  14   4      832.78      807.72     29.70 o 
   2  14   4       38.29       17.30     18.38 o 
   4  14   4     1066.84     1058.32     36.17 o 
   6  14   4     2753.97     3015.93     50.39 o 
   8  14   4       10.86       48.29     15.10 o 
  10  14   4       22.67       14.62     10.66 o 
 -11  15   4       43.54       22.42     12.95 o 
  -9  15   4      704.73      746.13     31.06 o 
  -7  15   4        2.67        0.68      8.16 o 
  -5  15   4        3.01        0.00      7.37 o 
  -3  15   4      171.73      209.31     28.88 o 
  -1  15   4        4.94        7.88      9.90 o 
   1  15   4      190.91      154.18     24.50 o 
   3  15   4      220.78      224.91     18.56 o 
   5  15   4       21.10       24.50     12.38 o 
   7  15   4       17.53        1.21     10.85 o 
   9  15   4       42.91       39.07     11.76 o 
 -10  16   4      506.10      429.53     21.45 o 
  -8  16   4       52.31      112.47     13.30 o 
  -6  16   4      103.22      106.99     12.93 o 
  -4  16   4      798.03      634.97     43.76 o 
  -2  16   4     1119.17      959.61     53.38 o 
   0  16   4       39.44       35.59     12.95 o 
   2  16   4       81.52      131.91     15.75 o 
   4  16   4      629.61      525.84     26.59 o 
   6  16   4       27.47       18.42     12.95 o 
   8  16   4      166.49      227.99     17.43 o 
  -7  17   4        0.69        0.55     11.71 o 
  -5  17   4       22.11        0.00     11.71 o 
  -3  17   4       51.20      140.06     44.63 o 
  -1  17   4       55.59       56.01     14.85 o 
   1  17   4      243.25      204.84     24.50 o 
   3  17   4       15.36       17.50     12.38 o 
   5  17   4      120.74      149.95     19.15 o 
  -6  18   4       45.29       35.00     21.00 o 
  -4  18   4       40.17       15.98     14.19 o 
  -2  18   4      471.10      547.85     29.70 o 
   0  18   4       92.91       84.01     17.33 o 
   2  18   4       46.80       79.62     23.63 o 
 -19   1   5      121.00      157.52     28.00 o 
 -17   1   5       28.20       27.88      9.73 o 
 -15   1   5        1.03        0.00      6.82 o 
 -13   1   5     1651.05     1596.07     26.19 o 
 -11   1   5      625.93      660.01     15.04 o 
  -9   1   5     5913.78     6008.25     57.86 o 
  -7   1   5      131.72      146.06     12.61 o 
  -5   1   5      114.79      117.05      5.43 o 
  -3   1   5    41113.20    39797.77    354.47 o 
  -1   1   5     5360.11     5530.46     48.92 o 
   1   1   5     9227.86     9085.25    107.05 o 
   3   1   5     1010.29      953.29     21.63 o 
   5   1   5     5546.82     5997.56     56.65 o 
   7   1   5      218.63      216.81     15.16 o 
   9   1   5       12.82       13.56      9.98 o 
  11   1   5        8.82        0.00      9.10 o 
  13   1   5      191.38      200.76     13.78 o 
  15   1   5       36.98       34.13     12.38 o 
 -18   2   5     3169.80     3122.92     64.21 o 
 -16   2   5      947.25     1029.26     27.17 o 
 -14   2   5     5105.71     5459.16     58.90 o 
 -12   2   5     1285.46     1192.15     22.74 o 
 -10   2   5      663.49      700.07     15.16 o 
  -8   2   5    19395.98    19452.90    157.59 o 
  -6   2   5     1583.10     1188.27     15.21 o 
  -4   2   5       75.13      100.17      4.33 o 
  -2   2   5    13685.25    13553.89    107.71 o 
   0   2   5    15150.38    15125.66    119.81 o 
   2   2   5     3554.02     3939.87     54.45 o 
   4   2   5     2789.97     2581.34     41.45 o 
   6   2   5     4140.10     4302.27     44.32 o 
   8   2   5     5505.01     5449.36     55.23 o 
  10   2   5      435.33      449.17     20.78 o 
  12   2   5      318.01      285.43     15.16 o 
  14   2   5      291.68      289.48     16.48 o 
  16   2   5      733.43      724.60     45.51 o 
 -19   3   5      435.25      466.38     29.75 o 
 -17   3   5     1128.96     1143.62     36.37 o 
 -15   3   5       57.14       59.78     11.90 o 
 -13   3   5     2450.02     2327.46     39.04 o 
 -11   3   5     5082.48     4868.50     51.02 o 
  -9   3   5      756.83      846.47     15.84 o 
  -7   3   5     7794.64     7348.21     66.34 o 
  -5   3   5     2051.10     1974.11     20.84 o 
  -3   3   5    28072.79    27064.01    206.97 o 
  -1   3   5     3613.82     3387.19     33.42 o 
   1   3   5      703.20      657.61     14.15 o 
   3   3   5     2078.60     2310.06     31.29 o 
   5   3   5      551.56      556.67     22.99 o 
   7   3   5     1156.32     1364.69     21.14 o 
   9   3   5    12623.93    12208.58    125.88 o 
  11   3   5       37.81       39.77     13.91 o 
  13   3   5        0.44        0.00      6.93 o 
  15   3   5      879.32      857.34     32.78 o 
 -18   4   5       68.19       48.85     13.45 o 
 -16   4   5      185.07      226.71     24.50 o 
 -14   4   5     1300.63     1209.53     27.94 o 
 -12   4   5     5676.00     5612.31     69.37 o 
 -10   4   5      316.70      289.23     10.11 o 
  -8   4   5       79.88      116.12     10.44 o 
  -6   4   5    18244.83    18061.43    129.22 o 
  -4   4   5      516.58      548.94     10.47 o 
  -2   4   5     2580.05     2334.34     48.00 o 
   0   4   5      673.55      690.61     17.68 o 
   2   4   5     3539.66     3729.83     43.45 o 
   4   4   5     8225.24     7893.08     71.66 o 
   6   4   5    13881.92    14215.55    119.27 o 
   8   4   5     7611.37     7459.04     84.01 o 
  10   4   5       10.29       10.26      7.70 o 
  12   4   5      116.04      147.76     12.77 o 
  14   4   5     1375.27     1460.28     42.68 o 
 -17   5   5      354.68      354.38     21.63 o 
 -15   5   5      588.42      599.14     53.38 o 
 -13   5   5     1650.71     1580.07     31.62 o 
 -11   5   5      214.30      193.70     11.68 o 
  -9   5   5      132.53      148.90      7.62 o 
  -7   5   5     4086.76     4128.02     46.11 o 
  -5   5   5      109.15      193.34      6.89 o 
  -3   5   5       15.65        9.38      2.97 o 
  -1   5   5    37166.38    37213.58    327.60 o 
   1   5   5     6116.88     6419.88     66.00 o 
   3   5   5    30095.08    31121.78    241.33 o 
   5   5   5     2374.02     2499.64     26.55 o 
   7   5   5     1468.33     1492.20     28.03 o 
   9   5   5    16497.31    16273.10    162.09 o 
  11   5   5      163.28      158.55     12.28 o 
  13   5   5      123.18      138.00     19.25 o 
  15   5   5       86.79      111.48     17.33 o 
 -18   6   5       23.62       19.09     12.95 o 
 -16   6   5        2.19        5.64     10.93 o 
 -14   6   5      883.44      924.66     31.54 o 
 -12   6   5     4410.66     4440.78     59.17 o 
 -10   6   5     3037.54     2892.34     42.37 o 
  -8   6   5      317.97      242.30     11.02 o 
  -6   6   5     9197.00     9193.41     81.50 o 
  -4   6   5      217.91      204.27     10.11 o 
  -2   6   5     4791.93     4157.50     82.17 o 
   0   6   5      525.63      522.05     10.81 o 
   2   6   5     1098.31      895.41     18.13 o 
   4   6   5       30.55       19.98      6.82 o 
   6   6   5     2803.78     2946.52     36.75 o 
   8   6   5      104.52      123.41     10.00 o 
  10   6   5      473.01      506.79     27.41 o 
  12   6   5        6.25       10.71     11.38 o 
  14   6   5      406.67      493.30     26.59 o 
 -17   7   5       32.83       13.13     16.63 o 
 -15   7   5      298.28      300.17     21.04 o 
 -13   7   5     1521.75     1488.33     39.55 o 
 -11   7   5      130.94      148.98     23.56 o 
  -9   7   5     2824.77     2667.42     40.34 o 
  -7   7   5      178.17      178.53      9.76 o 
  -5   7   5     2742.70     2720.40     30.51 o 
  -3   7   5     1326.30     1454.33     25.26 o 
  -1   7   5       77.20       90.15      5.12 o 
   1   7   5      734.24      605.04     12.46 o 
   3   7   5      496.39      613.14     14.34 o 
   5   7   5       53.90       55.90      6.21 o 
   7   7   5        0.10        9.32      6.31 o 
   9   7   5        5.35       14.88     11.38 o 
  11   7   5       25.77        9.63     11.14 o 
  13   7   5      190.30      187.09     19.15 o 
 -16   8   5      232.51      238.86     20.39 o 
 -14   8   5     1062.41     1005.26     34.02 o 
 -12   8   5      598.35      580.23     24.75 o 
 -10   8   5      335.72      340.84     27.13 o 
  -8   8   5      450.71      412.81     44.63 o 
  -6   8   5      897.12      941.41     16.73 o 
  -4   8   5       10.73       48.00     10.02 o 
  -2   8   5    10069.57     9923.36     85.22 o 
   0   8   5     7576.82     7389.78     66.26 o 
   2   8   5     2577.03     2840.15     34.40 o 
   4   8   5       17.09        9.59      4.55 o 
   6   8   5    11364.99    11072.95     99.83 o 
   8   8   5     2323.98     2404.77     42.72 o 
  10   8   5     1171.59     1233.57     48.13 o 
  12   8   5      284.78      235.15     21.00 o 
  14   8   5      755.10      810.17     34.02 o 
 -17   9   5       11.65        2.54     12.19 o 
 -15   9   5      230.10      228.49     19.80 o 
 -13   9   5        1.82       16.78     12.25 o 
 -11   9   5       23.95       18.38      9.90 o 
  -9   9   5      318.25      391.20     19.80 o 
  -7   9   5      249.74      234.47     10.66 o 
  -5   9   5     3787.19     3598.30     42.69 o 
  -3   9   5     1399.95     1458.92     20.79 o 
  -1   9   5     1050.67     1066.45     17.67 o 
   1   9   5      385.24      362.50     11.69 o 
   3   9   5       12.71       14.88      5.25 o 
   5   9   5      200.37      197.96     10.32 o 
   7   9   5     6758.49     6695.06     82.72 o 
   9   9   5      287.60      289.05     17.12 o 
  11   9   5        1.26        0.00     10.47 o 
  13   9   5      906.23      939.81     37.07 o 
 -16  10   5        8.78        0.00     11.14 o 
 -14  10   5      390.88      382.15     22.87 o 
 -12  10   5        6.27       13.78     15.75 o 
 -10  10   5        0.76        0.00      7.43 o 
  -8  10   5     4644.44     4553.18     60.61 o 
  -6  10   5      816.72      694.73     15.81 o 
  -4  10   5     2793.65     2871.46     35.35 o 
  -2  10   5     3752.71     3747.03     66.51 o 
   0  10   5      653.72      757.97     16.52 o 
   2  10   5      673.70      566.39     14.97 o 
   4  10   5        0.13       32.00     15.66 o 
   6  10   5     1276.29     1403.07     30.95 o 
   8  10   5       67.18       87.31     13.15 o 
  10  10   5      208.55      230.69     16.99 o 
  12  10   5      549.90      588.55     30.87 o 
 -15  11   5      570.03      499.21     27.23 o 
 -13  11   5       89.93      127.55     19.25 o 
 -11  11   5     1526.88     1388.98     39.60 o 
  -9  11   5      620.93      585.91     35.88 o 
  -7  11   5     1127.22     1001.13     26.27 o 
  -5  11   5        0.35       10.12      7.22 o 
  -3  11   5     6681.61     6270.18    175.14 o 
  -1  11   5      570.26      467.88     17.05 o 
   1  11   5      165.35      179.18      9.76 o 
   3  11   5      645.94      632.43     20.01 o 
   5  11   5      615.77      576.66     19.81 o 
   7  11   5     1617.79     1457.56     33.26 o 
   9  11   5      276.37      279.28     24.11 o 
  11  11   5      388.94      409.59     25.90 o 
 -14  12   5      265.43      243.29     21.63 o 
 -12  12   5      247.47      222.32     29.75 o 
 -10  12   5     2368.45     2253.84     67.38 o 
  -8  12   5      240.46      194.28     13.78 o 
  -6  12   5       62.65       85.13     16.24 o 
  -4  12   5     5883.86     5892.95     61.39 o 
  -2  12   5     4568.71     4523.15     82.39 o 
   0  12   5        8.44       10.34      8.21 o 
   2  12   5        1.94        8.83      7.37 o 
   4  12   5     1630.54     1717.49     34.16 o 
   6  12   5      719.81      675.84     22.55 o 
   8  12   5      203.49      111.56     13.45 o 
  10  12   5      144.38      129.72     14.80 o 
 -13  13   5       24.18       11.90     21.00 o 
 -11  13   5       69.60       77.78     14.88 o 
  -9  13   5     1332.80     1382.66     32.66 o 
  -7  13   5     2107.42     2106.57     39.38 o 
  -5  13   5     1255.86     1314.22     25.02 o 
  -3  13   5       58.21       75.73      8.83 o 
  -1  13   5     1977.42     2015.17     36.29 o 
   1  13   5      731.25      695.81     27.23 o 
   3  13   5     1012.96     1048.08     26.44 o 
   5  13   5        7.01       11.69      7.96 o 
   7  13   5      318.81      354.49     20.82 o 
   9  13   5      440.05      470.31     25.04 o 
  11  13   5     1054.61     1124.46     34.68 o 
 -12  14   5        0.05        0.00     12.19 o 
 -10  14   5        4.39        0.00      8.72 o 
  -8  14   5       11.27        1.08      8.38 o 
  -6  14   5        0.36        0.00      6.52 o 
  -4  14   5     1634.94     1645.81     33.89 o 
  -2  14   5      384.16      344.85     15.22 o 
   0  14   5       17.99       24.50     11.14 o 
   2  14   5      235.84      248.78     19.80 o 
   4  14   5      564.12      538.29     20.77 o 
   6  14   5        4.74        0.00     14.64 o 
   8  14   5      211.19      220.86     16.77 o 
 -11  15   5      141.56      154.27     15.47 o 
  -9  15   5        2.59        5.61     12.70 o 
  -7  15   5       22.29        4.25      8.98 o 
  -5  15   5      309.29      354.21     18.13 o 
  -3  15   5      299.99      251.27     33.25 o 
  -1  15   5      475.29      444.19     19.86 o 
   1  15   5      200.70      187.08     17.91 o 
   3  15   5        0.81        2.63      9.90 o 
   5  15   5      500.42      521.80     35.88 o 
   7  15   5      112.33      123.32     13.78 o 
 -10  16   5     1462.90     1494.37     49.84 o 
  -8  16   5       71.05       57.91     12.41 o 
  -6  16   5       18.90       11.50     23.63 o 
  -4  16   5     1568.92     1622.21     44.50 o 
  -2  16   5      409.58      403.23     25.35 o 
   0  16   5       59.32       70.97     14.19 o 
   2  16   5       61.11       51.23     13.45 o 
   4  16   5      167.72      180.28     19.15 o 
   6  16   5       83.71       91.85     17.33 o 
  -7  17   5        0.01        0.00     10.93 o 
  -5  17   5      932.44      752.61     49.01 o 
  -3  17   5       24.24       25.14     13.45 o 
  -1  17   5       13.36        0.00     12.95 o 
   1  17   5      231.35      212.23     25.38 o 
   3  17   5        7.89       28.00     13.61 o 
   5  17   5      221.77      289.42     24.11 o 
  -4  18   5        1.74        0.00     12.38 o 
  -2  18   5      369.15      522.23     30.30 o 
   0  18   5      491.50      525.74     30.30 o 
 -18   0   6       63.63       57.76     21.00 o 
 -16   0   6      263.77      303.45     19.15 o 
 -14   0   6     3594.72     3735.81     64.75 o 
 -12   0   6     3676.99     3844.39     64.21 o 
 -10   0   6     9820.74     9790.28    182.90 o 
  -8   0   6      435.70      502.63     17.91 o 
  -6   0   6    14612.65    15078.96    177.44 o 
  -4   0   6      711.97      847.25     21.04 o 
  -2   0   6     3821.97     3687.24     53.17 o 
   0   0   6     2150.02     1970.78     47.26 o 
   2   0   6   115709.15   112885.78   1685.49 o 
   4   0   6    12276.38    12958.84    217.03 o 
   6   0   6      478.37      461.58     17.91 o 
   8   0   6     9427.51     8983.09    118.81 o 
  10   0   6    14569.09    14395.40    235.41 o 
  12   0   6     2400.98     2308.58     71.76 o 
  14   0   6      946.40      836.62     43.76 o 
 -19   1   6      195.32      254.48     22.87 o 
 -17   1   6       13.57       14.59      9.09 o 
 -15   1   6      452.37      375.97     13.96 o 
 -13   1   6    13848.71    13478.80    119.93 o 
 -11   1   6      576.86      493.40     13.96 o 
  -9   1   6     3624.76     4208.65     45.39 o 
  -7   1   6    22226.21    22865.77    183.62 o 
  -5   1   6    29541.98    29981.43    235.23 o 
  -3   1   6    43184.14    43083.68    292.84 o 
  -1   1   6       58.35       38.40      6.99 o 
   1   1   6     3686.69     4254.56     58.78 o 
   3   1   6     1551.97     1632.14     38.51 o 
   5   1   6      205.01      289.23     11.42 o 
   7   1   6    16889.96    16530.47    139.12 o 
   9   1   6     3529.83     3528.88     42.63 o 
  11   1   6      108.75       91.30     16.57 o 
  13   1   6     1065.75     1100.58     35.26 o 
  15   1   6      412.84      473.22     25.99 o 
 -18   2   6       93.50       89.60     13.06 o 
 -16   2   6      179.41      223.96     14.80 o 
 -14   2   6      276.19      278.98     12.79 o 
 -12   2   6        0.71        0.00      4.98 o 
 -10   2   6     6677.87     6658.93     65.04 o 
  -8   2   6       80.32       78.66      7.50 o 
  -6   2   6     2976.99     3154.51     29.73 o 
  -4   2   6      575.75      585.87     10.43 o 
  -2   2   6     3399.71     3250.93     33.13 o 
   0   2   6     3049.63     3039.15     37.36 o 
   2   2   6     2410.97     2424.41     40.21 o 
   4   2   6     1367.58     1153.69     26.59 o 
   6   2   6       83.46      100.09      6.92 o 
   8   2   6        8.98        5.84      4.83 o 
  10   2   6      156.72      197.13     13.06 o 
  12   2   6     1674.07     1628.61     34.33 o 
  14   2   6      521.99      500.43     25.35 o 
 -19   3   6       23.49        3.50     12.38 o 
 -17   3   6       99.59       78.28     14.19 o 
 -15   3   6     2640.45     2664.50     45.11 o 
 -13   3   6     6281.54     6101.84     75.73 o 
 -11   3   6       67.27       69.42      7.58 o 
  -9   3   6      709.13      643.57     14.42 o 
  -7   3   6     7340.65     7513.68     68.35 o 
  -5   3   6     4643.93     4659.21     40.23 o 
  -3   3   6     1446.91     1391.33     18.64 o 
  -1   3   6     1020.90      872.53     16.17 o 
   1   3   6      211.74      265.47     14.98 o 
   3   3   6     1120.36      949.55     23.51 o 
   5   3   6      352.75      484.09     15.43 o 
   7   3   6     2004.39     2038.02     28.22 o 
   9   3   6     3672.67     3711.08     52.49 o 
  11   3   6      224.72      205.54     14.15 o 
  13   3   6     1769.39     1765.04     37.04 o 
  15   3   6     1454.91     1538.47     64.76 o 
 -18   4   6      188.28      184.75     18.56 o 
 -16   4   6      139.34      142.12     16.09 o 
 -14   4   6     1695.38     1774.57     35.28 o 
 -12   4   6      220.57      227.08     13.45 o 
 -10   4   6      367.89      348.70     11.21 o 
  -8   4   6       71.14      128.52      6.42 o 
  -6   4   6      791.50      671.49     11.84 o 
  -4   4   6      601.19      573.72     17.07 o 
  -2   4   6       21.62       18.87      3.20 o 
   0   4   6     3311.92     3535.88     36.29 o 
   2   4   6    19784.93    21341.71    193.67 o 
   4   4   6     1629.27     1858.99     26.37 o 
   6   4   6      340.56      318.41     13.63 o 
   8   4   6     5376.74     5691.23     69.92 o 
  10   4   6     6464.98     6541.69     80.67 o 
  12   4   6      232.97      220.40     14.80 o 
  14   4   6      439.71      406.54     24.75 o 
 -17   5   6      262.15      258.83     21.04 o 
 -15   5   6       94.57      100.58     15.43 o 
 -13   5   6     1083.74     1056.98     26.56 o 
 -11   5   6      139.80      134.48     10.41 o 
  -9   5   6       33.80       25.54      4.75 o 
  -7   5   6      595.90      484.16     17.83 o 
  -5   5   6     3216.72     3381.41     35.57 o 
  -3   5   6      129.32      171.39     11.58 o 
  -1   5   6     2949.18     2915.62     38.32 o 
   1   5   6     1162.99     1473.01     22.28 o 
   3   5   6     5754.19     5326.55     60.58 o 
   5   5   6       16.56       20.15      5.78 o 
   7   5   6        0.11       92.61     11.71 o 
   9   5   6       21.80       24.06      9.38 o 
  11   5   6       45.12       17.07      8.98 o 
  13   5   6      128.68      126.04     16.09 o 
 -18   6   6      115.09      143.23     28.00 o 
 -16   6   6       46.85       42.01     12.95 o 
 -14   6   6     1141.82     1109.68     34.65 o 
 -12   6   6      553.87      521.04     18.84 o 
 -10   6   6     3559.17     3411.17     48.81 o 
  -8   6   6      117.90      138.71      9.40 o 
  -6   6   6     7386.69     7279.65     85.38 o 
  -4   6   6     7011.28     6959.27     62.99 o 
  -2   6   6     3736.20     3906.99     39.72 o 
   0   6   6     2405.31     2366.67     51.89 o 
   2   6   6      192.49      267.91     11.42 o 
   4   6   6     4447.80     4250.19     47.49 o 
   6   6   6       25.92       34.50      6.34 o 
   8   6   6       65.59       68.31      8.98 o 
  10   6   6      163.32      180.51     18.10 o 
  12   6   6     1132.54     1175.46     38.37 o 
  14   6   6     1762.99     1679.11     48.87 o 
 -17   7   6      132.07      124.16     16.67 o 
 -15   7   6     5077.41     5241.89     90.32 o 
 -13   7   6       75.62      102.58     13.61 o 
 -11   7   6       15.24       22.17      8.08 o 
  -9   7   6       71.89      102.00     11.71 o 
  -7   7   6     3678.88     3902.03     50.77 o 
  -5   7   6      388.67      454.59      9.65 o 
  -3   7   6     3930.92     3731.18     39.18 o 
  -1   7   6     1251.95     1322.99     22.79 o 
   1   7   6       21.11       21.67      5.26 o 
   3   7   6     1448.53     1425.04     26.37 o 
   5   7   6      604.68      474.06     21.73 o 
   7   7   6       17.06       20.94      7.05 o 
   9   7   6      916.52      931.91     26.59 o 
  11   7   6     1272.69     1259.60     40.21 o 
  13   7   6       10.93        0.00     11.71 o 
 -16   8   6      113.38      111.40     16.67 o 
 -14   8   6       71.65       89.45     14.19 o 
 -12   8   6       34.87       36.12     13.13 o 
 -10   8   6     3641.50     3596.64     64.97 o 
  -8   8   6     1188.98     1110.53     24.58 o 
  -6   8   6     2389.63     2217.57     28.66 o 
  -4   8   6      228.56      208.76      8.35 o 
  -2   8   6      492.77      485.17     11.87 o 
   0   8   6    11446.04    11757.43     99.96 o 
   2   8   6      611.48      547.25     14.34 o 
   4   8   6      109.46      100.05      7.99 o 
   6   8   6      209.07      247.42     11.91 o 
   8   8   6     1043.44     1111.13     45.31 o 
  10   8   6        2.91       16.30     11.71 o 
  12   8   6     1868.28     1885.84     51.35 o 
 -17   9   6       67.38       72.07     18.38 o 
 -15   9   6      171.32      183.31     22.75 o 
 -13   9   6      157.08      141.28     15.43 o 
 -11   9   6      954.33      944.26     31.54 o 
  -9   9   6      104.22       92.02      9.73 o 
  -7   9   6     4412.94     4065.13     54.51 o 
  -5   9   6     2995.43     2845.25     34.48 o 
  -3   9   6     2119.89     2137.58     27.41 o 
  -1   9   6      790.26      756.11     15.41 o 
   1   9   6      222.89      222.14     11.68 o 
   3   9   6     4632.87     4267.31     48.10 o 
   5   9   6      342.79      374.59     13.53 o 
   7   9   6     8098.29     8133.62     96.89 o 
   9   9   6      249.20      213.88     18.07 o 
  11   9   6      155.32      204.93     21.88 o 
  13   9   6      254.99      287.78     24.11 o 
 -16  10   6      478.63      457.69     33.25 o 
 -14  10   6      732.15      714.38     30.94 o 
 -12  10   6       12.09       11.22     10.47 o 
 -10  10   6     1091.22     1034.41     26.60 o 
  -8  10   6      338.88      335.48     15.81 o 
  -6  10   6      839.26      863.45     18.14 o 
  -4  10   6     2835.27     2812.81     42.07 o 
  -2  10   6      327.22      275.19     10.23 o 
   0  10   6     1758.32     1674.52     29.17 o 
   2  10   6     2772.39     2571.26     34.60 o 
   4  10   6      826.78      782.57     18.68 o 
   6  10   6      596.98      552.82     20.77 o 
   8  10   6     1009.92      869.91     27.17 o 
  10  10   6       72.17       35.96     18.38 o 
  12  10   6        5.15        0.00     18.38 o 
 -15  11   6      177.43      185.79     19.80 o 
 -13  11   6       34.52       32.89     11.71 o 
 -11  11   6        9.91       10.29      8.72 o 
  -9  11   6       19.82       25.67      9.09 o 
  -7  11   6      346.48      325.29     16.10 o 
  -5  11   6      563.06      519.71     15.22 o 
  -3  11   6      319.33      307.39     18.31 o 
  -1  11   6      235.40      274.72     34.13 o 
   1  11   6        0.06        2.33      5.56 o 
   3  11   6      102.28      105.31      9.03 o 
   5  11   6     1223.55     1285.26     30.58 o 
   7  11   6     1158.10     1049.33     31.57 o 
   9  11   6        5.25        0.00      8.80 o 
  11  11   6      293.80      317.91     24.66 o 
 -14  12   6      115.27      111.02     17.91 o 
 -12  12   6      257.25      200.24     19.15 o 
 -10  12   6        0.28        5.95      8.72 o 
  -8  12   6      139.11      139.20     15.87 o 
  -6  12   6     1354.20     1354.41     40.77 o 
  -4  12   6        3.43       10.56      6.52 o 
  -2  12   6     1778.10     1708.32     40.21 o 
   0  12   6       21.14       55.60     10.11 o 
   2  12   6      308.20      260.03     15.40 o 
   4  12   6      568.06      503.47     19.46 o 
   6  12   6        5.65        1.55      8.38 o 
   8  12   6        3.45        1.15      9.40 o 
  10  12   6      205.81      208.13     19.35 o 
 -13  13   6      531.93      522.40     23.24 o 
 -11  13   6        0.52        0.20      9.95 o 
  -9  13   6        2.95        2.13      9.81 o 
  -7  13   6        0.93       10.50      8.08 o 
  -5  13   6     2076.52     2000.27     31.79 o 
  -3  13   6     1613.89     1607.99     28.39 o 
  -1  13   6     2991.95     3224.41     49.76 o 
   1  13   6      534.98      674.66     29.06 o 
   3  13   6     1547.14     1701.46     35.11 o 
   5  13   6      214.72      205.51     15.47 o 
   7  13   6      395.94      400.96     25.20 o 
   9  13   6      259.23      336.42     29.79 o 
 -12  14   6     1169.14     1114.74     44.10 o 
 -10  14   6      273.66      253.98     17.12 o 
  -8  14   6      101.15      117.14     14.82 o 
  -6  14   6     1292.62     1553.96     34.26 o 
  -4  14   6      464.64      475.48     28.33 o 
  -2  14   6     1316.36     1441.33     37.75 o 
   0  14   6      162.78      144.32     16.67 o 
   2  14   6     1007.51     1002.45     35.26 o 
   4  14   6       57.69       74.40     14.85 o 
   6  14   6        0.36        0.00      8.62 o 
   8  14   6      535.43      597.11     36.37 o 
 -11  15   6       39.79        7.00     10.75 o 
  -9  15   6      349.14      313.20     18.79 o 
  -7  15   6      452.95      460.73     20.48 o 
  -5  15   6     1128.46     1102.33     37.07 o 
  -3  15   6      480.28      484.55     20.07 o 
  -1  15   6     1276.67     1282.93     39.60 o 
   1  15   6      400.72      399.50     24.11 o 
   3  15   6      319.43      309.88     22.28 o 
   5  15   6        7.37        3.11     10.93 o 
   7  15   6       50.63       53.59     12.04 o 
 -10  16   6       12.48        4.55     11.02 o 
  -8  16   6      353.60      311.57     20.21 o 
  -6  16   6       86.48       65.65     14.85 o 
  -4  16   6      192.04      223.15     20.39 o 
  -2  16   6       21.26        0.00     11.71 o 
   0  16   6      311.99      348.29     23.63 o 
   2  16   6        5.12        2.76     30.63 o 
   4  16   6      240.01      202.12     22.75 o 
   6  16   6       19.22       12.25     13.61 o 
  -7  17   6       44.11       21.00     13.61 o 
  -5  17   6      270.42      271.29     33.25 o 
  -3  17   6     1889.08     2092.43     53.17 o 
  -1  17   6     1657.82     1723.13    102.39 o 
   1  17   6       82.93      146.19     18.56 o 
   3  17   6     1372.23     1467.41     46.40 o 
 -19   1   7     1027.96     1095.03     40.84 o 
 -17   1   7      892.26      919.46     26.86 o 
 -15   1   7      182.79      181.71     11.33 o 
 -13   1   7        4.34        0.00      6.03 o 
 -11   1   7      378.77      349.30     12.20 o 
  -9   1   7        2.24        6.70      4.55 o 
  -7   1   7      826.34      852.03     16.80 o 
  -5   1   7     2618.93     2706.37     26.99 o 
  -3   1   7      824.19      827.92     12.98 o 
  -1   1   7     2052.89     2095.35     36.49 o 
   1   1   7      363.49      290.71     13.61 o 
   3   1   7     6849.82     7135.09     93.43 o 
   5   1   7     7212.59     7529.38    108.52 o 
   7   1   7     1327.26     1289.88     22.73 o 
   9   1   7     1063.26     1046.28     21.85 o 
  11   1   7      152.83      131.17     18.54 o 
  13   1   7      111.29      100.30     15.43 o 
 -18   2   7      848.31      879.85     28.26 o 
 -16   2   7        0.47       81.72     70.89 o 
 -14   2   7      705.56      845.79     20.22 o 
 -12   2   7      402.53      341.10     13.15 o 
 -10   2   7       99.30      109.20      9.55 o 
  -8   2   7     2298.50     1877.61     21.99 o 
  -6   2   7     1788.46     1567.40     18.85 o 
  -4   2   7     3087.16     2992.46     29.47 o 
  -2   2   7       33.72       47.73      5.66 o 
   0   2   7     8819.27     8288.03    103.34 o 
   2   2   7       98.72      100.21      9.22 o 
   4   2   7     3715.13     3999.97     67.38 o 
   6   2   7      982.70      872.01     18.95 o 
   8   2   7       32.00       48.81      7.30 o 
  10   2   7     2825.50     2825.83     46.14 o 
  12   2   7      413.31      442.78     31.35 o 
  14   2   7      227.26      283.55     22.28 o 
 -19   3   7      732.76      740.03     33.88 o 
 -17   3   7      274.82      311.00     18.51 o 
 -15   3   7      908.69      949.40     26.90 o 
 -13   3   7     1891.59     1903.20     36.35 o 
 -11   3   7      193.87      174.41      9.57 o 
  -9   3   7       58.59       67.15      5.17 o 
  -7   3   7    16514.56    16137.76    118.75 o 
  -5   3   7     1219.74     1069.28     15.70 o 
  -3   3   7       17.42       27.21      3.77 o 
  -1   3   7     2493.82     2519.54     29.27 o 
   1   3   7       74.92       99.70      7.37 o 
   3   3   7      936.24      824.02     36.76 o 
   5   3   7    10721.59    10630.66    110.37 o 
   7   3   7      280.23      216.82     12.60 o 
   9   3   7     1105.51     1073.29     34.75 o 
  11   3   7        0.22        0.00      7.70 o 
  13   3   7       88.05       73.75     11.76 o 
 -18   4   7      124.95      166.98     19.15 o 
 -16   4   7        0.05        7.47      8.38 o 
 -14   4   7      175.69      195.50     13.78 o 
 -12   4   7     7351.66     7117.71     85.19 o 
 -10   4   7     1584.12     1621.00     25.28 o 
  -8   4   7     4724.37     4696.62     43.13 o 
  -6   4   7    18001.21    16926.18    124.10 o 
  -4   4   7       94.01      103.77      6.03 o 
  -2   4   7    26210.69    25960.47    202.41 o 
   0   4   7       15.22       23.14      4.24 o 
   2   4   7     1183.02     1135.92     27.23 o 
   4   4   7     5016.97     5023.28     72.99 o 
   6   4   7      271.98      260.35     13.45 o 
   8   4   7     1261.36     1196.93     28.52 o 
  10   4   7     1329.32     1327.69     30.91 o 
  12   4   7      701.42      693.50     23.56 o 
  14   4   7      649.07      665.63     30.94 o 
 -17   5   7     2802.88     2846.27     63.08 o 
 -15   5   7      134.39      141.35     13.14 o 
 -13   5   7      169.74      196.51     21.56 o 
 -11   5   7     1532.95     1487.66     30.64 o 
  -9   5   7     1356.27     1343.81     24.29 o 
  -7   5   7     7215.99     6908.15     77.37 o 
  -5   5   7    10219.63    10158.54     87.87 o 
  -3   5   7     9328.66     9396.55     81.65 o 
  -1   5   7      300.62      300.33     10.86 o 
   1   5   7     1320.36     1064.85     21.54 o 
   3   5   7    22138.75    21674.29    200.75 o 
   5   5   7     2437.02     2343.08     37.46 o 
   7   5   7     1807.47     1830.57     45.42 o 
   9   5   7     1278.36     1258.54     29.49 o 
  11   5   7      487.06      534.73     20.87 o 
  13   5   7       91.53      118.65     35.00 o 
 -18   6   7       10.15        0.00     11.71 o 
 -16   6   7      124.48      205.13     23.63 o 
 -14   6   7      716.40      808.86     35.95 o 
 -12   6   7     5631.75     5702.69     73.40 o 
 -10   6   7     1851.37     1806.28     28.06 o 
  -8   6   7     4160.61     4365.51     55.21 o 
  -6   6   7     4801.77     4993.99     55.43 o 
  -4   6   7       81.61       96.36      6.34 o 
  -2   6   7     2171.53     2155.15     27.25 o 
   0   6   7     3343.81     3061.84     34.53 o 
   2   6   7       27.70       21.44      6.35 o 
   4   6   7       63.95       58.72      7.05 o 
   6   6   7      817.33      793.08     29.75 o 
   8   6   7        1.92       13.48      9.37 o 
  10   6   7     1432.36     1437.39     32.67 o 
  12   6   7      303.36      273.98     22.28 o 
 -17   7   7        0.10        0.00     11.32 o 
 -15   7   7     1281.41     1287.34     40.84 o 
 -13   7   7     1843.13     1900.37     46.98 o 
 -11   7   7     2038.29     2042.23     41.59 o 
  -9   7   7      131.53      140.54     10.75 o 
  -7   7   7     4132.37     4259.37     55.04 o 
  -5   7   7     1346.45     1537.38     22.58 o 
  -3   7   7      316.80      403.55     11.03 o 
  -1   7   7      108.58      114.34      7.10 o 
   1   7   7      443.55      406.55     11.70 o 
   3   7   7      533.39      568.63     15.22 o 
   5   7   7     1298.98     1286.89     24.01 o 
   7   7   7        9.73       26.45     11.18 o 
   9   7   7      699.63      712.49     22.91 o 
  11   7   7      171.18      127.79     17.33 o 
  13   7   7        2.91        4.24     11.71 o 
 -16   8   7      344.41      375.99     24.66 o 
 -14   8   7        4.80       26.35     14.88 o 
 -12   8   7      467.75      418.91     22.87 o 
 -10   8   7     3053.44     2841.40     58.82 o 
  -8   8   7      319.35      356.48     15.81 o 
  -6   8   7       98.26      100.63     19.59 o 
  -4   8   7      840.39      888.74     16.89 o 
  -2   8   7     1726.56     1875.79     26.09 o 
   0   8   7     2141.29     2327.60     29.89 o 
   2   8   7     5369.22     5077.66     68.44 o 
   4   8   7      458.18      476.31     15.09 o 
   6   8   7      346.75      341.02     14.36 o 
   8   8   7      622.92      640.35     29.06 o 
  10   8   7       27.99       34.20     24.50 o 
  12   8   7      179.19      199.54     21.04 o 
 -17   9   7       88.56      138.27     23.63 o 
 -15   9   7      274.07      267.74     21.04 o 
 -13   9   7      135.68      162.38     16.67 o 
 -11   9   7      223.37      222.30     14.07 o 
  -9   9   7     2717.35     2670.65     43.36 o 
  -7   9   7      266.86      259.05     13.78 o 
  -5   9   7     1342.25     1361.53     22.44 o 
  -3   9   7      816.09      844.63     17.08 o 
  -1   9   7     4095.53     4012.07     43.89 o 
   1   9   7        0.40        0.00      6.35 o 
   3   9   7     2584.69     2621.59     36.16 o 
   5   9   7      156.61      185.77     11.21 o 
   7   9   7      168.66      157.31     14.80 o 
   9   9   7       10.21        0.00     10.47 o 
  11   9   7      477.96      495.29     42.01 o 
 -16  10   7      383.80      453.91     53.38 o 
 -14  10   7      209.94      199.03     19.80 o 
 -12  10   7      166.60      139.73     15.20 o 
 -10  10   7      303.54      307.68     16.48 o 
  -8  10   7      599.46      584.36     19.81 o 
  -6  10   7        9.63        2.03      7.08 o 
  -4  10   7      318.06      303.85     15.43 o 
  -2  10   7      145.67      186.14     11.58 o 
   0  10   7     2318.09     2338.86     45.50 o 
   2  10   7      878.88      920.27     20.44 o 
   4  10   7      290.68      311.61     13.20 o 
   6  10   7      679.10      701.55     24.49 o 
   8  10   7        0.40        0.00      8.62 o 
  10  10   7     1023.94     1097.12     40.09 o 
 -15  11   7        0.15        0.00     10.93 o 
 -13  11   7      212.65      214.58     19.80 o 
 -11  11   7      843.25      874.20     25.92 o 
  -9  11   7      257.57      264.04     16.85 o 
  -7  11   7      431.17      397.77     17.18 o 
  -5  11   7      129.28      137.74     11.43 o 
  -3  11   7      659.14      608.56     22.40 o 
  -1  11   7      425.90      450.21     22.17 o 
   1  11   7     3512.46     3259.48     41.81 o 
   3  11   7       37.52       28.80     10.61 o 
   5  11   7     1206.85     1186.48     30.45 o 
   7  11   7     2674.73     2679.43     57.39 o 
   9  11   7      101.33      109.76     20.10 o 
  11  11   7      262.79      279.20     24.50 o 
 -14  12   7      545.90      588.16     30.30 o 
 -12  12   7     1290.94     1297.98     33.00 o 
 -10  12   7      349.99      335.37     18.13 o 
  -8  12   7      476.52      462.12     19.52 o 
  -6  12   7       41.50       43.86      9.40 o 
  -4  12   7        5.49       11.13      9.02 o 
  -2  12   7        3.71        0.00      9.90 o 
   0  12   7     2486.21     2415.93     71.23 o 
   2  12   7      953.10      979.43     26.12 o 
   4  12   7      642.31      710.60     23.81 o 
   6  12   7      210.39      240.17     16.48 o 
   8  12   7      578.55      560.61     24.21 o 
  10  12   7      410.52      428.58     23.48 o 
 -13  13   7      464.21      489.38     22.55 o 
 -11  13   7        6.97       19.69      9.73 o 
  -9  13   7      322.24      359.77     18.84 o 
  -7  13   7     1625.21     1658.61     55.96 o 
  -5  13   7      501.97      480.29     33.25 o 
  -3  13   7     1241.36     1290.32     52.51 o 
  -1  13   7     2834.30     2908.64     48.42 o 
   1  13   7      397.01      387.24     42.88 o 
   3  13   7      245.78      303.65     17.71 o 
   5  13   7      170.50      168.52     14.65 o 
   7  13   7       66.65       51.60     11.58 o 
   9  13   7        1.18        0.00      9.84 o 
 -12  14   7      269.27      253.16     18.13 o 
 -10  14   7      147.90      120.91     13.78 o 
  -8  14   7      733.19      647.88     23.52 o 
  -6  14   7      156.05      143.36     16.67 o 
  -4  14   7      319.53      318.44     22.17 o 
  -2  14   7     1465.73     1424.76     33.32 o 
   0  14   7       21.89       24.50     12.38 o 
   2  14   7      457.34      449.55     25.35 o 
   4  14   7        0.06        4.61     11.71 o 
   6  14   7       92.12      100.78     13.78 o 
   8  14   7       42.41       27.29     11.90 o 
 -11  15   7       42.56       24.65     11.42 o 
  -9  15   7       70.57       66.61     12.04 o 
  -7  15   7      257.60      315.09     28.88 o 
  -5  15   7      141.62      146.21     17.91 o 
  -3  15   7       37.52       30.33      9.09 o 
  -1  15   7      157.77      191.26     19.15 o 
   1  15   7      282.85      326.42     24.11 o 
   3  15   7      138.74      132.98     18.38 o 
   5  15   7       17.13        0.00     18.38 o 
  -8  16   7      767.01      798.74     35.26 o 
  -6  16   7       61.95       84.34     16.09 o 
  -4  16   7      319.08      322.05     35.00 o 
  -2  16   7       37.73       18.39     10.23 o 
   0  16   7       98.06       64.51     22.75 o 
   2  16   7       60.81       67.35     15.75 o 
   4  16   7      313.39      419.60     27.23 o 
  -5  17   7        6.97        7.00     19.25 o 
  -3  17   7      272.31      358.80     38.51 o 
  -1  17   7       97.36      127.98     19.80 o 
   1  17   7      219.41      258.48     23.51 o 
 -18   0   8     1219.65     1340.69     61.26 o 
 -16   0   8     4115.33     3914.50     72.20 o 
 -14   0   8      624.04      602.65     24.66 o 
 -12   0   8     2296.97     2270.17     48.08 o 
 -10   0   8     3330.10     3076.46     55.53 o 
  -8   0   8       60.02       90.35      9.90 o 
  -6   0   8     3040.32     2675.96     48.22 o 
  -4   0   8      279.35      272.19     14.85 o 
  -2   0   8     5152.92     5003.96    101.51 o 
   0   0   8        8.07        0.00      8.75 o 
   2   0   8     1028.40      700.10     29.75 o 
   4   0   8     1889.12     1829.01     54.26 o 
   6   0   8     2205.00     1921.80     40.84 o 
   8   0   8     2505.76     2473.42     50.11 o 
  10   0   8      400.31      435.81     33.25 o 
  12   0   8      544.02      486.57     36.76 o 
  14   0   8        3.35        0.00     14.00 o 
 -19   1   8      405.88      443.65     28.47 o 
 -17   1   8      206.02      198.16     15.40 o 
 -15   1   8      804.73      644.50     20.85 o 
 -13   1   8        1.47        3.99      5.87 o 
 -11   1   8      863.39      809.46     32.07 o 
  -9   1   8    19869.37    19365.21    204.88 o 
  -7   1   8      161.12      186.25      9.16 o 
  -5   1   8     5894.38     6178.07     52.27 o 
  -3   1   8    31753.20    31829.82    288.49 o 
  -1   1   8    15382.98    16533.31    191.21 o 
   1   1   8      321.10      226.22     14.88 o 
   3   1   8        8.32       17.50      7.43 o 
   5   1   8      418.56      518.10     19.80 o 
   7   1   8      820.79      768.13     18.95 o 
   9   1   8     2313.79     2306.96     40.75 o 
  11   1   8       18.10        1.97      8.46 o 
  13   1   8       13.44        5.71     11.71 o 
 -18   2   8        1.46        0.00      9.42 o 
 -16   2   8       75.83       94.21     12.04 o 
 -14   2   8      784.12      789.49     24.21 o 
 -12   2   8      526.22      505.59     15.63 o 
 -10   2   8     1765.03     1700.85     27.45 o 
  -8   2   8       13.31       13.37      4.75 o 
  -6   2   8      514.87      506.94     12.38 o 
  -4   2   8      737.05      674.23     14.03 o 
  -2   2   8    15165.19    14736.38    121.71 o 
   0   2   8      629.55      592.88     20.39 o 
   2   2   8      175.96      196.09     13.61 o 
   4   2   8     3333.42     3345.61     55.69 o 
   6   2   8     3031.79     3035.23     38.40 o 
   8   2   8     6827.84     6531.85     79.78 o 
  10   2   8      788.85      799.36     24.25 o 
  12   2   8      960.10      940.39     27.61 o 
 -19   3   8        2.28        0.00     12.19 o 
 -17   3   8       15.99        7.16     18.60 o 
 -15   3   8     1220.17     1139.44     29.90 o 
 -13   3   8     1122.24      993.88     26.60 o 
 -11   3   8        5.56       13.46      7.97 o 
  -9   3   8      473.30      437.94     13.68 o 
  -7   3   8      297.55      264.36      8.82 o 
  -5   3   8      592.58      578.40     23.22 o 
  -3   3   8     1207.94     1258.02     19.62 o 
  -1   3   8    17204.56    16806.10    182.29 o 
   1   3   8     9773.58     9635.12    120.66 o 
   3   3   8       68.44       54.02      9.22 o 
   5   3   8     1274.15     1128.78     30.30 o 
   7   3   8     5728.15     5652.97     71.01 o 
   9   3   8      702.53      747.82     23.90 o 
  11   3   8       15.93       26.21      9.19 o 
  13   3   8      586.93      559.48     23.20 o 
 -18   4   8       19.60       48.57     14.70 o 
 -16   4   8      208.15      215.31     17.33 o 
 -14   4   8       75.37       81.14     10.66 o 
 -12   4   8        2.85        4.05      6.93 o 
 -10   4   8     1810.35     1731.36     27.25 o 
  -8   4   8     2945.23     2910.06     31.20 o 
  -6   4   8      381.53      362.02     10.98 o 
  -4   4   8      266.66      239.39     11.48 o 
  -2   4   8      210.41      154.93      8.07 o 
   0   4   8     3514.96     3898.95     48.79 o 
   2   4   8      445.30      402.83     15.35 o 
   4   4   8     3670.60     3823.64     72.64 o 
   6   4   8      147.20      180.68     12.44 o 
   8   4   8      132.74      159.43     13.14 o 
  10   4   8     1624.98     1669.85     52.42 o 
  12   4   8        0.57        0.00      8.38 o 
 -17   5   8      305.45      324.82     23.42 o 
 -15   5   8     1869.98     1887.06     39.69 o 
 -13   5   8     1170.21     1242.80     30.28 o 
 -11   5   8      813.54      738.49     22.55 o 
  -9   5   8       84.17       60.73      5.63 o 
  -7   5   8     1358.02     1380.40     21.41 o 
  -5   5   8       19.42       15.04      4.75 o 
  -3   5   8       22.37       22.75      5.05 o 
  -1   5   8       48.31       76.97      6.52 o 
   1   5   8       26.09       74.31     12.56 o 
   3   5   8     1878.63     1968.07     44.37 o 
   5   5   8      888.36      798.30     21.78 o 
   7   5   8     2365.94     2415.88     50.87 o 
   9   5   8     4875.10     4874.50     67.50 o 
  11   5   8      186.31      200.85     15.35 o 
  13   5   8      148.43      149.78     18.56 o 
 -18   6   8      898.90      955.15     38.51 o 
 -16   6   8      226.77      276.78     21.63 o 
 -14   6   8       50.00       35.88      9.73 o 
 -12   6   8     2898.91     2864.84     48.61 o 
 -10   6   8     2891.24     2884.24     46.46 o 
  -8   6   8      106.03      103.83      8.98 o 
  -6   6   8     2610.31     2622.87     32.45 o 
  -4   6   8     2792.53     2613.50     31.92 o 
  -2   6   8     4159.61     4201.92     44.77 o 
   0   6   8      912.97      918.87     19.75 o 
   2   6   8       81.60       77.67      8.72 o 
   4   6   8     1335.56     1318.21     24.81 o 
   6   6   8     1036.67     1112.17     31.95 o 
   8   6   8     7925.85     7885.74     99.21 o 
  10   6   8       49.94       47.80     11.84 o 
  12   6   8      269.09      276.05     22.87 o 
 -17   7   8       27.81       40.79     14.19 o 
 -15   7   8       16.32       47.69     15.75 o 
 -13   7   8     1008.73      952.28     27.25 o 
 -11   7   8     3038.68     3079.13     49.49 o 
  -9   7   8       94.59       93.49     10.00 o 
  -7   7   8     1996.14     1824.98     32.67 o 
  -5   7   8     1668.63     1684.49     24.68 o 
  -3   7   8        5.48       11.62      4.75 o 
  -1   7   8     6602.12     6603.01     63.63 o 
   1   7   8     4074.34     3855.26     68.26 o 
   3   7   8     1165.56     1186.10     25.84 o 
   5   7   8       81.31       62.55      8.35 o 
   7   7   8     4341.07     4374.77     79.18 o 
   9   7   8       30.61       24.32      9.73 o 
  11   7   8       13.43        0.00     11.71 o 
 -16   8   8      106.73      102.16     21.88 o 
 -14   8   8     1119.14     1161.52     63.01 o 
 -12   8   8       33.66       51.87     12.38 o 
 -10   8   8      783.56      791.29     22.80 o 
  -8   8   8     3206.34     3018.59     46.89 o 
  -6   8   8     4049.15     3876.50     52.70 o 
  -4   8   8     4534.49     4281.41     46.31 o 
  -2   8   8      693.14      664.96     15.85 o 
   0   8   8      121.28      104.37     10.11 o 
   2   8   8      426.06      412.23     16.70 o 
   4   8   8      672.08      640.16     18.14 o 
   6   8   8      575.92      543.79     18.31 o 
   8   8   8      277.04      251.05     20.39 o 
  10   8   8      368.49      291.25     22.87 o 
  12   8   8      311.50      322.03     25.99 o 
 -15   9   8      147.58      172.99     25.38 o 
 -13   9   8     2059.74     2070.18     80.51 o 
 -11   9   8      344.79      421.51     18.51 o 
  -9   9   8     3271.25     2955.25     50.13 o 
  -7   9   8     1225.98     1222.96     28.99 o 
  -5   9   8       27.62       22.17      7.07 o 
  -3   9   8     8352.70     7899.13     74.64 o 
  -1   9   8      870.24      781.86     20.77 o 
   1   9   8      771.87      669.10     20.16 o 
   3   9   8      175.16      142.82     10.86 o 
   5   9   8      213.48      181.86     11.91 o 
   7   9   8     1360.01     1344.02     34.96 o 
   9   9   8      300.99      242.14     31.50 o 
  11   9   8       31.61       39.19     14.19 o 
 -16  10   8      478.52      566.96     43.76 o 
 -14  10   8      845.82      831.38     33.42 o 
 -12  10   8      139.94      153.29     19.25 o 
 -10  10   8        0.84        0.16     10.69 o 
  -8  10   8       14.31       11.54      7.70 o 
  -6  10   8      538.79      568.39     19.52 o 
  -4  10   8     3090.37     3069.32     47.59 o 
  -2  10   8      314.36      330.75     20.39 o 
   0  10   8     5356.70     5446.34     66.96 o 
   2  10   8     1141.33     1028.60     22.18 o 
   4  10   8       47.78       29.30      7.80 o 
   6  10   8      798.60      821.79     29.92 o 
   8  10   8      128.13      110.77     18.68 o 
  10  10   8        9.63        0.00     11.32 o 
 -15  11   8      152.80      164.52     19.80 o 
 -13  11   8        0.01        3.50     11.14 o 
 -11  11   8      625.59      704.94     24.53 o 
  -9  11   8     1487.25     1607.14     34.96 o 
  -7  11   8       47.16       54.88     10.00 o 
  -5  11   8      996.22     1063.85     26.60 o 
  -3  11   8      973.23     1044.00     32.18 o 
  -1  11   8     1183.80     1177.84     34.59 o 
   1  11   8      356.72      331.47     22.74 o 
   3  11   8       97.95      102.72      9.72 o 
   5  11   8      257.02      310.09     18.51 o 
   7  11   8       13.62        9.77     12.55 o 
   9  11   8      133.45      158.44     21.04 o 
 -14  12   8      378.09      355.46     36.76 o 
 -12  12   8       42.34       57.34     11.76 o 
 -10  12   8       99.87      145.62     13.78 o 
  -8  12   8       65.61       43.08      9.73 o 
  -6  12   8     1413.00     1534.76     33.32 o 
  -4  12   8       64.42       56.90     12.38 o 
  -2  12   8      807.41      913.09     33.25 o 
   0  12   8     4783.38     4829.01     66.22 o 
   2  12   8        1.48        0.00      7.59 o 
   4  12   8     1824.18     1850.20     39.24 o 
   6  12   8       32.46       16.43     10.75 o 
   8  12   8      490.97      540.27     24.53 o 
 -13  13   8      160.92      179.81     29.75 o 
 -11  13   8       72.28       72.85     11.76 o 
  -9  13   8      467.84      417.13     19.86 o 
  -7  13   8       53.15       74.75     11.76 o 
  -5  13   8      177.47      191.56     18.56 o 
  -3  13   8      579.59      614.91     36.76 o 
  -1  13   8      509.08      494.39     20.87 o 
   1  13   8        2.53        0.00      9.63 o 
   3  13   8        1.23        0.00      7.96 o 
   5  13   8     1000.14     1073.32     31.20 o 
   7  13   8       17.72        6.94     10.75 o 
 -12  14   8      100.83       88.81     17.85 o 
 -10  14   8       79.38      102.13     13.37 o 
  -8  14   8      249.54      306.12     18.51 o 
  -6  14   8        1.06        9.49     19.25 o 
  -4  14   8     1938.76     1927.08     50.76 o 
  -2  14   8        1.88       15.17     10.11 o 
   0  14   8      240.40      302.22     22.28 o 
   2  14   8      101.92       60.55     14.85 o 
   4  14   8       25.19        6.91     12.19 o 
   6  14   8      315.20      363.19     20.77 o 
  -9  15   8      347.27      366.29     20.48 o 
  -7  15   8       96.88       89.17     38.51 o 
  -5  15   8      458.29      517.82     27.83 o 
  -3  15   8        3.62        0.00     10.93 o 
  -1  15   8       36.19       27.25     12.60 o 
   1  15   8       48.95       32.50     15.75 o 
   3  15   8      474.81      489.72     38.51 o 
   5  15   8      110.17      109.45     18.56 o 
  -8  16   8       56.83       61.24     20.13 o 
  -6  16   8        0.02        0.00     10.93 o 
  -4  16   8      250.99      239.78     31.50 o 
  -2  16   8        8.84        2.63     12.19 o 
   0  16   8       53.45       89.26     16.67 o 
   2  16   8        5.05       13.75     12.95 o 
  -3  17   8      596.63      670.35     47.26 o 
 -17   1   9        9.98       16.54      9.40 o 
 -15   1   9        0.03        3.44      6.52 o 
 -13   1   9      713.49      715.11     19.34 o 
 -11   1   9     1809.79     1699.45     28.78 o 
  -9   1   9      311.83      288.09     15.96 o 
  -7   1   9      285.62      274.64     11.14 o 
  -5   1   9    14399.84    13633.75    119.33 o 
  -3   1   9     4144.13     3980.52     51.83 o 
  -1   1   9     2299.03     2076.68     40.84 o 
   1   1   9      377.18      289.98     33.25 o 
   3   1   9       11.01        3.66      7.88 o 
   5   1   9     1542.03     1432.64     35.89 o 
   7   1   9      449.79      517.90     15.89 o 
   9   1   9     4574.28     4460.37     62.98 o 
  11   1   9       27.84       14.44     12.19 o 
  13   1   9       77.83       66.64     16.09 o 
 -18   2   9       35.05       26.70     12.07 o 
 -16   2   9      902.61      993.56     29.17 o 
 -14   2   9      169.60      188.11     13.78 o 
 -12   2   9      407.33      330.08     13.68 o 
 -10   2   9     1702.82     1441.11     30.61 o 
  -8   2   9     1066.48     1017.33     20.72 o 
  -6   2   9     4308.03     4228.31     59.36 o 
  -4   2   9    12857.14    12419.54    106.07 o 
  -2   2   9     5889.95     5908.83     68.67 o 
   0   2   9    14481.34    14184.86    170.17 o 
   2   2   9     1217.59     1204.62     30.30 o 
   4   2   9     9307.15     9339.33    175.02 o 
   6   2   9      518.84      560.03     19.20 o 
   8   2   9     1327.71     1319.71     30.64 o 
  10   2   9      307.71      357.39     18.13 o 
  12   2   9       41.78        4.64     14.88 o 
 -17   3   9       15.90        0.13      8.38 o 
 -15   3   9        2.12        0.00      9.22 o 
 -13   3   9      118.30      129.40     12.77 o 
 -11   3   9     2980.99     3076.40     49.13 o 
  -9   3   9       40.95       43.80      6.75 o 
  -7   3   9      140.80      172.24     10.11 o 
  -5   3   9     4679.43     4559.97     47.57 o 
  -3   3   9     8648.89     8474.74     77.45 o 
  -1   3   9      479.29      450.21     19.15 o 
   1   3   9     1748.03     1843.94     38.37 o 
   3   3   9      542.94      455.46     19.15 o 
   5   3   9      481.69      580.69     44.63 o 
   7   3   9     1504.65     1581.24     32.94 o 
   9   3   9     4337.88     4283.23     62.60 o 
  11   3   9      384.13      357.73     19.23 o 
 -18   4   9     2136.30     2127.60     56.22 o 
 -16   4   9      617.51      541.07     22.85 o 
 -14   4   9      942.08      849.49     26.23 o 
 -12   4   9      800.89      715.90     22.89 o 
 -10   4   9      683.31      603.07     17.72 o 
  -8   4   9     1131.90     1153.54     21.88 o 
  -6   4   9     1957.61     1874.30     26.23 o 
  -4   4   9      373.96      321.86     11.09 o 
  -2   4   9     4807.51     4567.82     74.78 o 
   0   4   9      468.00      464.32     23.63 o 
   2   4   9       11.41        0.00      6.72 o 
   4   4   9     1285.88     1210.65     32.11 o 
   6   4   9     2171.31     2222.19     39.63 o 
   8   4   9       93.76       80.34     11.42 o 
  10   4   9        8.42        3.50      8.62 o 
  12   4   9      187.92      211.76     16.60 o 
 -17   5   9       65.95       87.40     21.88 o 
 -15   5   9      592.69      555.62     29.10 o 
 -13   5   9     5711.21     5580.81     76.09 o 
 -11   5   9      173.61      154.97     16.31 o 
  -9   5   9      199.96      199.86     10.32 o 
  -7   5   9      127.66      136.69      8.14 o 
  -5   5   9        8.31        6.93      4.89 o 
  -3   5   9     1863.86     1865.98     26.58 o 
  -1   5   9     1024.78      924.95     18.53 o 
   1   5   9      634.11      685.48     19.52 o 
   3   5   9      858.61      958.22     27.83 o 
   5   5   9      226.03      235.04     14.73 o 
   7   5   9      235.67      250.13     16.13 o 
   9   5   9       94.88       77.79     11.42 o 
  11   5   9      330.74      344.11     19.42 o 
 -16   6   9       10.16       33.41     13.45 o 
 -14   6   9      733.44      814.01     26.23 o 
 -12   6   9     1526.98     1609.36     35.34 o 
 -10   6   9     1853.36     1819.68     36.38 o 
  -8   6   9      565.88      549.43     17.76 o 
  -6   6   9     5143.97     5006.96     69.87 o 
  -4   6   9     2691.62     2704.11     34.16 o 
  -2   6   9      860.79      956.85     18.99 o 
   0   6   9     1154.90     1151.84     25.22 o 
   2   6   9       94.86       97.36     10.00 o 
   4   6   9       20.57       43.79     10.93 o 
   6   6   9      250.15      257.06     16.14 o 
   8   6   9      151.27      175.19     15.09 o 
  10   6   9      884.23      847.90     27.17 o 
 -17   7   9      362.16      380.63     25.99 o 
 -15   7   9     2394.14     2489.47     60.01 o 
 -13   7   9      839.22      870.17     26.93 o 
 -11   7   9      695.34      667.72     28.47 o 
  -9   7   9     1615.23     1741.26     49.04 o 
  -7   7   9      689.75      670.15     20.05 o 
  -5   7   9     3319.49     3330.28     36.15 o 
  -3   7   9       16.66        9.34      5.31 o 
  -1   7   9     4733.54     4525.94     49.37 o 
   1   7   9      434.42      383.99     16.37 o 
   3   7   9     1060.74     1081.35     26.12 o 
   5   7   9     1365.90     1279.40     49.51 o 
   7   7   9      135.06      144.20     13.63 o 
   9   7   9      791.84      785.33     25.71 o 
  11   7   9      121.25       98.82     16.67 o 
 -16   8   9      156.30      136.07     19.15 o 
 -14   8   9      378.26      388.25     24.75 o 
 -12   8   9      105.32      106.96     15.43 o 
 -10   8   9      154.75      183.72     17.19 o 
  -8   8   9        0.74       20.65      7.96 o 
  -6   8   9      116.25      126.93     10.94 o 
  -4   8   9      165.12      168.70      9.72 o 
  -2   8   9    10002.02     9654.91     93.72 o 
   0   8   9     6037.67     6032.83     72.06 o 
   2   8   9       57.76       75.64     10.00 o 
   4   8   9     5502.70     5377.41     61.76 o 
   6   8   9     4241.42     4161.52     77.85 o 
   8   8   9        7.26        0.00     11.28 o 
  10   8   9        2.70        0.00     21.88 o 
 -15   9   9      887.29      939.78     39.38 o 
 -13   9   9       23.24       28.00     12.38 o 
 -11   9   9       15.19        8.96     11.38 o 
  -9   9   9      537.33      588.38     20.77 o 
  -7   9   9       38.21       51.72     15.45 o 
  -5   9   9      391.00      422.89     17.38 o 
  -3   9   9      481.39      496.05     15.41 o 
  -1   9   9       76.03       85.30     10.75 o 
   1   9   9      129.62      111.73     13.96 o 
   3   9   9        7.60        5.95      7.19 o 
   5   9   9      626.11      751.96     21.46 o 
   7   9   9      117.22      108.63     17.33 o 
   9   9   9        0.59        0.00     11.14 o 
 -14  10   9      151.09      156.23     20.13 o 
 -12  10   9       46.12       53.54     16.63 o 
 -10  10   9      979.06     1022.51     28.18 o 
  -8  10   9        4.00        5.83      8.08 o 
  -6  10   9     2434.79     2339.76     56.85 o 
  -4  10   9      455.49      497.06     19.15 o 
  -2  10   9     2037.09     2248.75     48.87 o 
   0  10   9      140.50      127.49     12.72 o 
   2  10   9      305.33      288.22     13.64 o 
   4  10   9       26.84       38.43      9.11 o 
   6  10   9     1384.23     1379.30     35.88 o 
   8  10   9      482.52      456.90     27.83 o 
 -13  11   9       21.42        9.19     12.19 o 
 -11  11   9     1302.97     1354.32     42.68 o 
  -9  11   9       92.06       93.29     11.68 o 
  -7  11   9      138.02      138.96     13.06 o 
  -5  11   9     1285.01     1263.39     29.63 o 
  -3  11   9      169.32      202.29     22.75 o 
  -1  11   9     2958.14     2914.75     57.54 o 
   1  11   9      131.53      115.99     10.45 o 
   3  11   9      338.33      357.01     15.41 o 
   5  11   9      681.68      726.14     26.15 o 
   7  11   9      191.11      144.00     16.10 o 
 -12  12   9     1041.22     1049.39     38.97 o 
 -10  12   9       55.81       80.73     11.76 o 
  -8  12   9      671.05      681.63     29.52 o 
  -6  12   9      581.19      630.82     22.55 o 
  -4  12   9     1609.95     1703.44     52.51 o 
  -2  12   9        2.88       21.97     16.63 o 
   0  12   9      345.26      340.65     18.51 o 
   2  12   9       97.43      149.78     13.72 o 
   4  12   9      417.18      426.89     20.77 o 
   6  12   9       85.31       68.69     18.25 o 
 -11  13   9       43.63        9.18     13.71 o 
  -9  13   9       61.07       48.57     12.04 o 
  -7  13   9        1.46       18.50      9.73 o 
  -5  13   9      501.73      479.59     25.99 o 
  -3  13   9       27.23       39.38     13.61 o 
  -1  13   9     1176.34     1112.75     29.90 o 
   1  13   9       10.42       14.00     12.38 o 
   3  13   9       85.06      100.53     16.09 o 
   5  13   9        5.47        1.19     10.23 o 
 -10  14   9        5.55        0.00      9.40 o 
  -8  14   9      913.33      924.91     28.96 o 
  -6  14   9      176.83      216.57     50.76 o 
  -4  14   9        1.18       15.40     21.00 o 
  -2  14   9       14.36       17.84      9.64 o 
   0  14   9        9.20       18.90     12.19 o 
   2  14   9       11.66        2.63     12.38 o 
   4  14   9        0.05        0.00     12.95 o 
  -9  15   9       18.24       28.88     14.88 o 
  -7  15   9      287.03      366.01     25.99 o 
  -5  15   9       13.52       19.92     15.42 o 
  -3  15   9      108.76      107.57     16.67 o 
  -1  15   9      546.86      650.48     30.94 o 
   1  15   9      305.22      281.16     23.63 o 
   3  15   9      140.40      194.14     21.63 o 
  -6  16   9       12.39       11.41     14.19 o 
  -4  16   9      360.21      414.81     38.51 o 
  -2  16   9      103.50      114.13     17.91 o 
   0  16   9        6.10        0.00     19.25 o 
 -18   0  10      325.87      315.04     36.76 o 
 -16   0  10        2.39        0.00     21.00 o 
 -14   0  10     1889.14     1960.37     48.08 o 
 -12   0  10      158.69      150.38     15.43 o 
 -10   0  10     5143.23     4825.13     79.09 o 
  -8   0  10     1265.91     1517.08     42.88 o 
  -6   0  10       52.09       55.80      9.22 o 
  -4   0  10     2801.05     2788.67     51.94 o 
  -2   0  10      706.77      792.86     35.00 o 
   0   0  10      174.67      171.52     19.25 o 
   4   0  10       85.54       57.76     15.75 o 
   6   0  10      426.30      400.81     29.75 o 
   8   0  10      152.87      149.01     15.43 o 
  10   0  10      347.63      357.05     33.25 o 
  12   0  10       17.19        0.00     19.25 o 
 -17   1  10       34.46       63.15     12.04 o 
 -15   1  10     1255.67     1294.55     33.25 o 
 -13   1  10      695.35      683.97     19.62 o 
 -11   1  10      445.00      471.49     15.92 o 
  -9   1  10      237.95      250.67     11.59 o 
  -7   1  10      652.80      566.60     15.92 o 
  -5   1  10      122.23      128.28      8.51 o 
  -3   1  10      383.70      357.50     17.91 o 
  -1   1  10      219.33      212.51     18.38 o 
   1   1  10      630.42      674.40     23.51 o 
   3   1  10      415.92      421.25     20.39 o 
   5   1  10     2819.15     2817.06     54.45 o 
   7   1  10       26.74       35.25      7.39 o 
   9   1  10      216.58      205.86     15.09 o 
  11   1  10       57.65       56.19     16.09 o 
 -18   2  10        0.14       12.57      9.84 o 
 -16   2  10       58.45       74.52     12.61 o 
 -14   2  10       67.73       29.57      9.40 o 
 -12   2  10     2533.04     2471.47     37.67 o 
 -10   2  10     3782.86     3763.10     47.78 o 
  -8   2  10     1879.82     1839.02     41.79 o 
  -6   2  10     2875.00     2873.92     38.00 o 
  -4   2  10     3623.42     3647.32     50.14 o 
  -2   2  10     1028.68     1033.31     29.06 o 
   0   2  10     3440.89     3377.79     57.54 o 
   2   2  10      769.36      776.59     25.99 o 
   4   2  10       24.88        8.05     10.50 o 
   6   2  10     1151.93     1130.07     27.94 o 
   8   2  10      197.66      199.09     15.16 o 
  10   2  10       91.05       69.50     12.13 o 
 -17   3  10      652.46      722.24     26.56 o 
 -15   3  10      556.52      535.91     27.15 o 
 -13   3  10       47.45       31.08      8.72 o 
 -11   3  10      442.65      486.45     16.32 o 
  -9   3  10     2730.57     2472.89     35.86 o 
  -7   3  10     3210.79     3030.23     39.88 o 
  -5   3  10      828.75      849.19     18.14 o 
  -3   3  10     3125.57     3034.61     37.30 o 
  -1   3  10     1233.39     1132.34     30.30 o 
   1   3  10       26.46       38.51      9.90 o 
   3   3  10     6210.10     5930.52    117.27 o 
   5   3  10     3311.23     3191.44     59.37 o 
   7   3  10      961.60      903.49     26.27 o 
   9   3  10     1986.03     1930.09     40.02 o 
  11   3  10      761.64      803.35     27.57 o 
 -18   4  10      105.58      106.27     14.97 o 
 -16   4  10        8.50        8.27      9.40 o 
 -14   4  10      305.42      328.07     20.03 o 
 -12   4  10      344.87      369.46     27.26 o 
 -10   4  10       40.51       54.12      9.05 o 
  -8   4  10     1226.93     1220.62     23.65 o 
  -6   4  10     1749.05     1935.72     28.08 o 
  -4   4  10       65.90       96.04     16.10 o 
  -2   4  10      518.41      555.96     15.48 o 
   0   4  10     1829.42     1785.69     39.55 o 
   2   4  10      322.44      349.86     19.15 o 
   4   4  10      329.02      296.29     24.50 o 
   6   4  10      299.93      309.21     16.48 o 
   8   4  10       57.12       34.06     12.60 o 
  10   4  10       80.14       59.77     15.20 o 
 -17   5  10       36.78       10.80     10.30 o 
 -15   5  10     1012.90     1007.62     44.02 o 
 -13   5  10       78.19       60.26     14.62 o 
 -11   5  10       64.08       30.44      8.41 o 
  -9   5  10     1210.67     1136.72     23.14 o 
  -7   5  10       91.63      115.79      9.93 o 
  -5   5  10     1366.05     1211.95     22.20 o 
  -3   5  10     1301.54     1319.50     23.31 o 
  -1   5  10     1553.24     1463.40     24.88 o 
   1   5  10     3860.72     3762.40     64.32 o 
   3   5  10       29.94       55.17     11.71 o 
   5   5  10      514.91      485.11     20.70 o 
   7   5  10     2437.76     2393.06     44.30 o 
   9   5  10        2.31        6.59     19.29 o 
  11   5  10      117.67      102.44     14.46 o 
 -16   6  10      334.02      325.64     20.16 o 
 -14   6  10       26.83       12.39     10.28 o 
 -12   6  10     2019.68     1909.04     40.07 o 
 -10   6  10     1165.96     1150.08     35.89 o 
  -8   6  10     2794.22     2572.03     54.45 o 
  -6   6  10     3229.88     3019.99     37.86 o 
  -4   6  10     8502.96     8418.09     79.59 o 
  -2   6  10      991.27      924.99     19.87 o 
   0   6  10     3127.61     3035.71     47.63 o 
   2   6  10      575.98      582.76     20.43 o 
   4   6  10      793.97      722.55     27.14 o 
   6   6  10      406.36      402.31     19.03 o 
   8   6  10      300.86      371.69     19.86 o 
  10   6  10      395.69      367.46     20.05 o 
 -17   7  10      326.70      328.96     26.59 o 
 -15   7  10      611.00      646.89     25.10 o 
 -13   7  10      357.72      359.79     19.52 o 
 -11   7  10      245.47      246.73     19.69 o 
  -9   7  10     1194.36     1165.49     36.49 o 
  -7   7  10      429.61      431.19     17.43 o 
  -5   7  10       53.68       59.67      7.24 o 
  -3   7  10     2315.24     2179.03     33.09 o 
  -1   7  10      809.68      785.02     22.74 o 
   1   7  10      261.03      294.82     20.03 o 
   3   7  10     3381.66     3481.83     52.47 o 
   5   7  10      513.79      451.40     19.75 o 
   7   7  10      252.67      301.07     17.43 o 
   9   7  10      129.02      138.06     21.82 o 
 -16   8  10      434.90      370.59     26.59 o 
 -14   8  10        3.44        9.63     12.38 o 
 -12   8  10        3.42        0.00     10.47 o 
 -10   8  10      344.26      344.53     21.63 o 
  -8   8  10     1303.11     1227.48     32.31 o 
  -6   8  10       73.28       89.42      9.16 o 
  -4   8  10       16.18       15.08      6.41 o 
  -2   8  10      491.15      518.83     15.85 o 
   0   8  10      418.72      378.85     16.77 o 
   2   8  10      597.77      658.69     21.70 o 
   4   8  10      152.59      134.98     11.97 o 
   6   8  10        3.64       25.33     10.66 o 
   8   8  10      470.03      558.07     30.18 o 
 -15   9  10      123.97      132.03     19.15 o 
 -13   9  10       50.93       84.27     32.38 o 
 -11   9  10      479.91      398.34     24.75 o 
  -9   9  10       30.12       10.30     11.38 o 
  -7   9  10     1594.44     1548.54     32.53 o 
  -5   9  10       22.34       44.90      8.98 o 
  -3   9  10      706.98      746.68     18.62 o 
  -1   9  10      729.19      743.28     22.08 o 
   1   9  10      670.14      715.39     33.52 o 
   3   9  10      498.47      459.01     17.14 o 
   5   9  10     3587.74     3812.04     51.79 o 
   7   9  10     3067.78     2991.89     67.93 o 
   9   9  10       26.45       39.38     14.85 o 
 -14  10  10      249.40      268.72     24.11 o 
 -12  10  10      240.44      269.87     22.87 o 
 -10  10  10      662.14      625.66     29.06 o 
  -8  10  10       88.41       79.59     19.58 o 
  -6  10  10      309.32      282.34     28.18 o 
  -4  10  10     2376.61     2372.12     41.36 o 
  -2  10  10      824.20      833.08     46.38 o 
   0  10  10       91.36       78.59     12.00 o 
   2  10  10      459.01      475.42     17.17 o 
   4  10  10     1486.30     1540.10     36.87 o 
   6  10  10     1163.94     1128.69     33.55 o 
   8  10  10       20.50       44.04     15.43 o 
 -13  11  10        1.80        7.00     13.61 o 
 -11  11  10      916.29      933.73     36.49 o 
  -9  11  10       22.89       25.69      9.73 o 
  -7  11  10      868.38      917.88     38.13 o 
  -5  11  10     1710.85     1756.38     36.00 o 
  -3  11  10       11.35        0.00     11.14 o 
  -1  11  10      815.16      894.31     31.54 o 
   1  11  10       66.41       66.88     11.68 o 
   3  11  10       14.78       23.35     13.06 o 
   5  11  10      116.56      112.54     14.73 o 
   7  11  10      149.51      150.78     17.24 o 
 -12  12  10      353.38      368.53     27.23 o 
 -10  12  10      242.15      258.01     27.13 o 
  -8  12  10       19.29       22.19      9.73 o 
  -6  12  10     1243.78     1145.46     37.07 o 
  -4  12  10       41.07       43.68     14.19 o 
  -2  12  10      590.38      544.01     34.13 o 
   0  12  10      841.68      818.93     53.38 o 
   2  12  10        0.52        0.00      7.73 o 
   4  12  10     1252.35     1141.87     32.24 o 
   6  12  10      123.28      104.49     15.35 o 
 -11  13  10      419.53      404.58     27.83 o 
  -9  13  10       28.31        5.67     14.12 o 
  -7  13  10      247.51      263.55     21.63 o 
  -5  13  10       36.00       49.62     14.19 o 
  -3  13  10      181.45      191.66     18.56 o 
  -1  13  10      481.41      488.99     26.59 o 
   1  13  10      415.90      564.76     29.70 o 
   3  13  10       40.56       32.38     27.13 o 
   5  13  10      250.30      212.76     18.45 o 
 -10  14  10        4.76        0.00      9.73 o 
  -8  14  10       27.76       45.51     14.85 o 
  -6  14  10      863.53      858.86     41.54 o 
  -4  14  10      610.15      560.46     29.06 o 
  -2  14  10      253.91      238.12     17.12 o 
   0  14  10        0.32        3.76     12.19 o 
   2  14  10      186.63      182.85     53.38 o 
  -7  15  10      416.68      448.16     40.26 o 
  -5  15  10      588.29      617.83     30.87 o 
  -3  15  10        7.75        0.00      9.73 o 
  -1  15  10        1.42        0.00     11.71 o 
   1  15  10      332.21      360.55     26.59 o 
 -17   1  11        4.56        7.23      9.64 o 
 -15   1  11        5.14        2.87      8.72 o 
 -13   1  11        1.01        2.63      6.52 o 
 -11   1  11     2220.08     2164.07     35.12 o 
  -9   1  11       30.13       49.09      9.35 o 
  -7   1  11     5038.72     4990.94     57.67 o 
  -5   1  11     3144.29     3095.81     47.41 o 
  -3   1  11      442.71      433.88     20.39 o 
  -1   1  11     3255.16     3432.22     77.01 o 
   1   1  11     2315.39     2235.07     66.51 o 
   3   1  11       15.39       23.37     10.47 o 
   5   1  11       41.85       45.23     11.71 o 
   7   1  11      108.32      107.83     12.44 o 
   9   1  11      201.73      208.67     21.04 o 
 -18   2  11        8.48       13.23     11.02 o 
 -16   2  11     2118.55     2001.36     43.76 o 
 -14   2  11        5.35       11.42      8.46 o 
 -12   2  11     1626.77     1685.24     32.77 o 
 -10   2  11      477.98      453.23     14.36 o 
  -8   2  11     2140.17     1972.16     38.15 o 
  -6   2  11     3379.23     3450.10     50.82 o 
  -4   2  11        0.64        8.13      6.93 o 
  -2   2  11     1287.75     1277.06     34.02 o 
   0   2  11      244.86      214.47     16.67 o 
   2   2  11      620.55      657.86     26.25 o 
   4   2  11     2618.99     2748.12     55.06 o 
   6   2  11      148.06      139.01     15.03 o 
   8   2  11        0.44        0.00      8.72 o 
  10   2  11      529.54      581.57     29.63 o 
 -17   3  11      314.86      322.91     20.01 o 
 -15   3  11      122.26      133.32     14.65 o 
 -13   3  11       70.72       74.89     11.42 o 
 -11   3  11      823.73      774.44     20.72 o 
  -9   3  11      488.46      487.18     16.32 o 
  -7   3  11     2022.15     2058.41     40.87 o 
  -5   3  11      244.86      220.25     18.95 o 
  -3   3  11      129.28      134.26     11.68 o 
  -1   3  11      996.78     1196.26    144.40 o 
   1   3  11        1.41       14.88      9.90 o 
   3   3  11       62.94       81.85     13.61 o 
   5   3  11      573.84      547.59     25.35 o 
   7   3  11      252.30      246.18     16.48 o 
   9   3  11      836.22      833.16     27.61 o 
 -16   4  11      249.09      251.86     17.83 o 
 -14   4  11       99.49      108.36     13.14 o 
 -12   4  11      185.21      230.81     17.38 o 
 -10   4  11      774.43      753.20     20.11 o 
  -8   4  11      746.71      672.26     21.07 o 
  -6   4  11     2473.13     2515.99     41.66 o 
  -4   4  11     8986.60     8534.28     81.61 o 
  -2   4  11     2935.14     2805.83     43.02 o 
   0   4  11      345.05      271.28     38.51 o 
   2   4  11     2201.43     2184.18     59.51 o 
   4   4  11      979.60      937.12     33.25 o 
   6   4  11     2461.22     2578.24     55.66 o 
   8   4  11      563.87      667.69     24.91 o 
  10   4  11     1906.40     1851.39     42.05 o 
 -17   5  11      948.11      989.27     31.96 o 
 -15   5  11      396.14      423.65     21.45 o 
 -13   5  11      157.00      158.54     14.46 o 
 -11   5  11       43.32       35.95      9.09 o 
  -9   5  11      208.16      231.36     18.56 o 
  -7   5  11     1242.99     1305.20     33.94 o 
  -5   5  11     4299.87     4328.42     49.39 o 
  -3   5  11     2231.75     2193.60     32.54 o 
  -1   5  11        0.40        0.00      6.68 o 
   1   5  11     5046.05     4936.26     79.21 o 
   3   5  11      182.13      144.15     16.63 o 
   5   5  11      642.54      636.97     26.43 o 
   7   5  11        0.93        7.91     11.35 o 
   9   5  11      160.95      148.94     15.81 o 
 -16   6  11        9.47        3.17     10.41 o 
 -14   6  11      415.66      472.00     24.06 o 
 -12   6  11      806.10      910.60     28.29 o 
 -10   6  11      603.77      645.17     28.47 o 
  -8   6  11     2653.79     2500.34     55.69 o 
  -6   6  11     1643.67     1603.27     26.85 o 
  -4   6  11     1158.98     1212.66     23.06 o 
  -2   6  11      279.18      301.74     13.04 o 
   0   6  11       19.51       22.87     16.12 o 
   2   6  11       37.43       40.26     11.14 o 
   4   6  11      496.53      405.20     22.17 o 
   6   6  11       64.60       71.26     11.76 o 
   8   6  11      402.81      450.65     21.07 o 
 -15   7  11      969.17      948.85     49.97 o 
 -13   7  11      144.48      139.93     19.15 o 
 -11   7  11      777.44      770.19     32.18 o 
  -9   7  11      293.13      303.80     21.04 o 
  -7   7  11      679.04      658.53     27.14 o 
  -5   7  11      138.00      132.89      9.57 o 
  -3   7  11      563.07      568.32     16.59 o 
  -1   7  11     1942.71     1714.36     28.59 o 
   1   7  11      416.94      392.19     18.03 o 
   3   7  11      440.10      461.89     22.87 o 
   5   7  11        1.01        0.00     13.18 o 
   7   7  11      109.26       89.94     13.37 o 
   9   7  11       50.15       29.15     14.99 o 
 -14   8  11      361.56      360.44     26.59 o 
 -12   8  11     1649.93     1538.52     47.03 o 
 -10   8  11      323.37      312.53     22.28 o 
  -8   8  11      882.90      824.31     31.54 o 
  -6   8  11      552.82      548.97     19.75 o 
  -4   8  11      914.39      876.11     20.22 o 
  -2   8  11      128.48      142.36     15.12 o 
   0   8  11      324.22      315.83     16.77 o 
   2   8  11      958.51      910.08     26.16 o 
   4   8  11        5.06        0.00      8.72 o 
   6   8  11        0.83        0.00     10.11 o 
   8   8  11      530.34      578.62     24.12 o 
 -15   9  11      115.83      129.29     19.69 o 
 -13   9  11      209.66      246.12     26.25 o 
 -11   9  11        4.04       19.62     11.71 o 
  -9   9  11      321.09      349.07     22.87 o 
  -7   9  11     1161.90     1271.74     55.12 o 
  -5   9  11      183.69      203.26     13.45 o 
  -3   9  11       16.72       16.68     10.47 o 
  -1   9  11      121.18      139.08     12.70 o 
   1   9  11      237.38      260.96     16.48 o 
   3   9  11       34.69        8.52      8.35 o 
   5   9  11     1330.02     1281.76     33.22 o 
   7   9  11     1047.27      996.86     39.55 o 
 -14  10  11       23.18        8.59     21.00 o 
 -12  10  11        0.11       13.13     12.38 o 
 -10  10  11       42.82       35.84     12.95 o 
  -8  10  11      724.95      773.42     32.11 o 
  -6  10  11      919.21      948.27     26.86 o 
  -4  10  11       65.35       52.50     13.45 o 
  -2  10  11       24.72       25.38     12.38 o 
   0  10  11      340.88      367.19     18.40 o 
   2  10  11      456.10      435.12     19.66 o 
   4  10  11      539.88      538.54     20.33 o 
   6  10  11       32.11       11.89     14.88 o 
 -13  11  11      184.42      205.69     42.88 o 
 -11  11  11       90.61      103.31     17.91 o 
  -9  11  11      169.94      157.44     32.38 o 
  -7  11  11     1167.27     1025.28     33.50 o 
  -5  11  11       22.60       17.59     11.71 o 
  -3  11  11        0.07        0.00     10.47 o 
  -1  11  11     2090.72     2038.88     70.89 o 
   1  11  11      482.83      394.90     19.42 o 
   3  11  11       82.74       78.47     14.40 o 
   5  11  11       28.54       20.96     11.97 o 
 -12  12  11      597.70      625.86     33.42 o 
 -10  12  11        2.76        2.63     12.38 o 
  -8  12  11       45.33       64.19     11.42 o 
  -6  12  11      141.83      127.19     17.19 o 
  -4  12  11        8.35       16.63     12.38 o 
  -2  12  11      407.06      411.91     24.11 o 
   0  12  11     1064.69     1187.34     38.31 o 
   2  12  11      339.62      328.00     19.75 o 
   4  12  11       27.47       30.63     12.70 o 
  -9  13  11      152.78      199.76     20.93 o 
  -7  13  11      510.42      478.91     30.63 o 
  -5  13  11        0.02        0.00     12.25 o 
  -3  13  11       25.56        0.00     12.38 o 
  -1  13  11       41.70       32.65     14.19 o 
   1  13  11       51.28       74.13     16.09 o 
   3  13  11        1.93        0.00     12.19 o 
  -8  14  11      411.43      461.98     34.13 o 
  -6  14  11        7.84       12.25     14.85 o 
  -4  14  11       21.03       30.63     14.85 o 
  -2  14  11       18.54        2.42     12.95 o 
   0  14  11       93.72       68.74     15.95 o 
 -16   0  12       13.98        7.00     17.50 o 
 -14   0  12      358.81      334.48     22.17 o 
 -12   0  12      189.64      146.39     16.67 o 
 -10   0  12       53.80       45.51     12.38 o 
  -8   0  12     3290.43     3140.05     66.51 o 
  -6   0  12     2875.26     2946.72     59.25 o 
  -4   0  12     4622.72     4676.66    110.27 o 
  -2   0  12      298.91      362.30     31.50 o 
   0   0  12     3046.29     3012.18     82.26 o 
   4   0  12     1126.80     1135.91     49.01 o 
   6   0  12     3356.01     3271.21     92.76 o 
   8   0  12      321.57      309.79     33.25 o 
 -17   1  12        3.06        0.00     12.38 o 
 -15   1  12        0.02        4.08      9.09 o 
 -13   1  12      331.79      290.57     14.42 o 
 -11   1  12     1147.19     1089.54     25.27 o 
  -9   1  12     2594.39     2624.46     39.93 o 
  -7   1  12       22.17       25.20      7.19 o 
  -5   1  12     9290.56     9097.64    104.01 o 
  -1   1  12     1082.82     1049.49     44.63 o 
   1   1  12      531.58      507.36     23.51 o 
   3   1  12      821.37      801.63     29.70 o 
   5   1  12       50.40       63.90     13.61 o 
   7   1  12     1454.90     1443.49     34.68 o 
   9   1  12      657.73      766.55     34.02 o 
 -16   2  12      117.11      130.53     15.09 o 
 -14   2  12       42.90       73.64     11.42 o 
 -12   2  12       12.78        7.01      6.92 o 
 -10   2  12      102.05      108.93     10.26 o 
  -8   2  12      551.90      569.12     18.35 o 
  -6   2  12      409.41      358.86     21.85 o 
  -4   2  12        3.38        6.96     10.32 o 
  -2   2  12      193.02      143.39     47.26 o 
   0   2  12      800.69      825.36     37.63 o 
   2   2  12       67.16       79.55     13.61 o 
   4   2  12       23.16       40.26     12.38 o 
   6   2  12      382.27      444.17     20.21 o 
   8   2  12      997.69      956.78     29.63 o 
 -17   3  12       83.22      121.28     19.68 o 
 -15   3  12      403.03      389.34     21.64 o 
 -13   3  12     1373.39     1370.05     35.34 o 
 -11   3  12     1922.08     1894.87     30.08 o 
  -9   3  12      130.13      119.71     10.26 o 
  -7   3  12        1.48       17.03      8.38 o 
  -5   3  12      822.45      879.31     24.83 o 
  -3   3  12       15.36       20.45     11.71 o 
  -1   3  12        1.15        0.00     16.63 o 
   1   3  12      381.47      377.77     21.63 o 
   3   3  12      105.75      147.10     16.09 o 
   5   3  12       75.22       95.25     15.43 o 
   7   3  12       42.93      100.72     35.29 o 
   9   3  12      697.27      762.34     27.61 o 
 -16   4  12      151.34      132.97     15.47 o 
 -14   4  12      160.31      176.11     15.81 o 
 -12   4  12      276.05      279.96     17.78 o 
 -10   4  12      101.56      122.80     10.85 o 
  -8   4  12      464.03      475.82     19.03 o 
  -6   4  12     4410.10     4161.98     59.50 o 
  -4   4  12     1135.53     1142.13     23.33 o 
  -2   4  12      132.37      124.12     14.19 o 
   0   4  12      248.09      264.39     18.56 o 
   2   4  12     2590.33     2484.44    100.64 o 
   4   4  12      108.61       66.17     14.88 o 
   6   4  12      985.98     1019.07     29.59 o 
   8   4  12      215.99      216.90     17.12 o 
 -15   5  12      204.95      231.72     18.51 o 
 -13   5  12       36.68       44.33     10.75 o 
 -11   5  12       95.73       98.03     12.44 o 
  -9   5  12       25.94       36.84     12.19 o 
  -7   5  12      221.95      209.89     14.88 o 
  -5   5  12       14.46       12.97      7.70 o 
  -3   5  12      455.89      535.38     16.77 o 
  -1   5  12      152.81      169.58     15.43 o 
   1   5  12      860.88      888.56     30.94 o 
   3   5  12       29.44       30.98     12.19 o 
   5   5  12      113.43       97.52     13.14 o 
   7   5  12       82.88       84.26     13.78 o 
 -16   6  12       33.63       29.12     12.94 o 
 -14   6  12      562.63      532.25     24.58 o 
 -12   6  12     1362.49     1236.83     44.63 o 
 -10   6  12      495.88      543.60     38.51 o 
  -8   6  12       50.77       81.79     24.50 o 
  -6   6  12        4.06        0.00      7.37 o 
  -4   6  12      387.90      354.74     13.96 o 
  -2   6  12      293.34      338.84     16.69 o 
   0   6  12     2536.63     2421.17     50.47 o 
   2   6  12        5.22        0.00     10.47 o 
   4   6  12      335.92      285.88     20.93 o 
   6   6  12      794.13      814.78     27.17 o 
   8   6  12      273.03      248.95     19.15 o 
 -15   7  12      247.89      310.54     25.35 o 
 -13   7  12     2526.76     2457.64     99.76 o 
 -11   7  12     1456.18     1374.75     43.92 o 
  -9   7  12        9.46        7.55     11.71 o 
  -7   7  12       52.52       76.19     13.13 o 
  -5   7  12      722.44      724.12     21.22 o 
  -3   7  12       75.71       84.60     10.78 o 
  -1   7  12      426.95      456.97     19.52 o 
   1   7  12       51.78       39.95     10.66 o 
   3   7  12       72.59       75.26     14.19 o 
   5   7  12       19.46       18.91     10.00 o 
   7   7  12      208.72      225.96     24.30 o 
 -14   8  12      206.13      237.21     22.87 o 
 -12   8  12        9.82       12.25     12.38 o 
 -10   8  12      299.12      335.05     22.87 o 
  -8   8  12     1670.31     1608.91     45.16 o 
  -6   8  12       77.29       70.83     10.66 o 
  -4   8  12      590.77      520.09     17.01 o 
  -2   8  12      136.66      181.33     14.38 o 
   0   8  12       69.97       76.20     23.29 o 
   2   8  12      532.01      545.40     28.38 o 
   4   8  12      367.37      383.59     23.17 o 
   6   8  12       10.88        5.25     14.85 o 
 -13   9  12      576.79      517.91     30.30 o 
 -11   9  12       24.58       56.13     14.85 o 
  -9   9  12      188.06      195.32     16.26 o 
  -7   9  12        2.17        0.00      9.67 o 
  -5   9  12       21.84       22.80      8.98 o 
  -3   9  12     3051.01     3157.73     62.97 o 
  -1   9  12        1.63        0.84      9.40 o 
   1   9  12      255.64      249.01     17.38 o 
   3   9  12        2.66        0.00      9.00 o 
   5   9  12      173.06      207.37     20.83 o 
 -12  10  12      579.73      532.61     62.13 o 
 -10  10  12        2.48        7.83     11.71 o 
  -8  10  12       32.55       22.25     21.88 o 
  -6  10  12       19.14       20.95      9.51 o 
  -4  10  12      138.03      161.03     35.00 o 
  -2  10  12     1659.98     1633.60     45.16 o 
   0  10  12     1329.31     1299.29     39.55 o 
   2  10  12      225.80      214.88     16.60 o 
   4  10  12      702.39      736.74     28.88 o 
 -11  11  12       57.33       35.33     35.00 o 
  -9  11  12      403.53      438.65     27.23 o 
  -7  11  12      290.61      303.02     34.19 o 
  -5  11  12       34.40       32.38     13.61 o 
  -3  11  12      855.79      818.12     32.78 o 
  -1  11  12      840.22      769.62     72.64 o 
   1  11  12      128.88      106.59     14.33 o 
   3  11  12       13.05       16.72      9.82 o 
 -10  12  12        3.39        0.00     12.25 o 
  -8  12  12        8.86        0.00     12.19 o 
  -6  12  12      100.44      105.67     17.33 o 
  -4  12  12       49.71       38.20     14.19 o 
  -2  12  12      184.09      212.08     28.00 o 
   0  12  12      253.55      252.64     28.88 o 
   2  12  12       39.84       60.85     13.06 o 
  -7  13  12      198.49      211.09     21.42 o 
  -5  13  12      283.26      318.00     24.66 o 
  -3  13  12       37.50       39.38     23.63 o 
  -1  13  12        0.02        4.38     13.61 o 
 -15   1  13      363.57      339.87     17.47 o 
 -13   1  13      231.70      213.96     14.42 o 
 -11   1  13      121.93       93.79     10.50 o 
  -9   1  13       44.92       48.40      8.44 o 
  -7   1  13      720.64      636.53     22.23 o 
  -5   1  13     1771.37     1804.42     44.55 o 
  -3   1  13      506.41      471.13     24.75 o 
  -1   1  13      130.73      147.66     16.09 o 
   1   1  13       93.82       88.60     13.61 o 
   3   1  13       80.46      106.79     16.09 o 
   5   1  13      529.92      587.07     33.25 o 
   7   1  13     2908.01     2887.30     52.55 o 
 -16   2  13       38.36       53.04     14.31 o 
 -14   2  13       12.76        0.00      7.99 o 
 -12   2  13      814.11      875.40     23.74 o 
 -10   2  13      177.44      218.66     13.64 o 
  -8   2  13       48.01       31.11      8.98 o 
  -6   2  13      604.38      620.77     22.19 o 
  -4   2  13     2793.08     2583.37     75.26 o 
  -2   2  13     1325.21     1162.72     35.26 o 
   0   2  13        0.07        0.88      9.90 o 
   2   2  13      952.39      992.57     33.42 o 
   4   2  13        6.00        0.00     13.13 o 
   6   2  13      521.51      541.10     23.24 o 
   8   2  13       19.85        0.00     10.41 o 
 -15   3  13       84.75      115.71     14.90 o 
 -13   3  13        1.17        4.12      7.80 o 
 -11   3  13      540.97      558.76     19.84 o 
  -9   3  13      396.28      433.68     19.46 o 
  -7   3  13      379.10      341.18     17.12 o 
  -5   3  13     6577.26     6435.01     82.07 o 
  -3   3  13     1406.83     1272.43     50.76 o 
  -1   3  13        0.74        0.00     26.25 o 
   1   3  13       61.37       65.05     14.19 o 
   3   3  13      178.35      165.40     17.91 o 
   5   3  13       63.78       37.90     14.19 o 
   7   3  13     1154.00     1222.25     34.01 o 
 -16   4  13        2.67        0.00     10.00 o 
 -14   4  13      163.14      142.74     15.75 o 
 -12   4  13      324.87      222.47     17.12 o 
 -10   4  13     3737.01     3712.76     74.81 o 
  -8   4  13      127.06       96.86     12.04 o 
  -6   4  13      388.11      413.18     18.79 o 
  -4   4  13     1416.36     1558.32     34.26 o 
  -2   4  13      130.08      143.66     18.38 o 
   0   4  13     4884.15     4874.44    115.52 o 
   2   4  13      176.40      176.33     17.91 o 
   4   4  13       58.95       28.08     21.88 o 
   6   4  13     1622.82     1704.49     42.55 o 
 -15   5  13     2516.87     2534.01     87.54 o 
 -13   5  13     1100.82     1024.62     32.30 o 
 -11   5  13        0.16        0.00     10.47 o 
  -9   5  13     1346.82     1354.88     42.08 o 
  -7   5  13      584.07      573.75     25.91 o 
  -5   5  13     1961.72     2039.32     39.94 o 
  -3   5  13       45.32       12.07     11.71 o 
  -1   5  13     1346.36     1264.53     37.61 o 
   1   5  13      451.54      522.49     25.99 o 
   3   5  13       25.15       16.10     14.00 o 
   5   5  13     3372.29     3238.11     55.83 o 
   7   5  13      211.78      211.89     17.38 o 
 -14   6  13      100.16      100.94     19.15 o 
 -12   6  13        7.75        0.00     11.71 o 
 -10   6  13      848.12      925.41     44.63 o 
  -8   6  13       15.31        3.50     10.93 o 
  -6   6  13      324.60      346.34     17.71 o 
  -4   6  13      119.10      159.59     11.33 o 
  -2   6  13       54.88       77.56     13.33 o 
   0   6  13      752.36      759.09     29.63 o 
   2   6  13      105.00      105.13     16.09 o 
   4   6  13       40.27       28.32     13.45 o 
   6   6  13       66.66       77.01     13.78 o 
 -13   7  13      258.39      295.07     24.66 o 
 -11   7  13       88.29       99.84     13.72 o 
  -9   7  13        0.02        0.00     14.00 o 
  -7   7  13       19.68       32.50     12.95 o 
  -5   7  13       21.81       31.20      9.40 o 
  -3   7  13       88.48       84.25      9.76 o 
  -1   7  13      132.59      149.92     14.07 o 
   1   7  13      132.98      133.71     16.67 o 
   3   7  13      321.04      351.81     23.51 o 
   5   7  13        8.18       23.45     11.42 o 
 -14   8  13        6.73        4.46     18.38 o 
 -12   8  13       92.78      117.63     17.91 o 
 -10   8  13      477.86      481.99     27.83 o 
  -8   8  13      236.89      204.99     19.80 o 
  -6   8  13      271.80      305.72     22.28 o 
  -4   8  13       83.00      109.48     12.60 o 
  -2   8  13      732.79      780.73     25.54 o 
   0   8  13        2.97        0.00      9.19 o 
   2   8  13      267.08      299.39     42.01 o 
   4   8  13      156.54      225.95     17.71 o 
 -13   9  13       19.29       12.73     13.45 o 
 -11   9  13      640.43      679.39     33.42 o 
  -9   9  13      136.82      154.56     27.13 o 
  -7   9  13      169.23      182.00     19.15 o 
  -5   9  13      131.64      123.80     14.55 o 
  -3   9  13     1943.11     1978.95     65.63 o 
  -1   9  13      236.17      209.01     16.42 o 
   1   9  13        4.96        0.00      9.84 o 
   3   9  13      256.99      268.92     18.51 o 
 -12  10  13      175.88      119.27     19.15 o 
 -10  10  13        4.19        0.00     12.95 o 
  -8  10  13      150.10      157.34     19.69 o 
  -6  10  13      130.33      131.27     26.25 o 
  -4  10  13       33.23       14.00     12.38 o 
  -2  10  13      700.61      666.92     31.54 o 
   0  10  13      126.79      105.30     18.50 o 
   2  10  13      370.79      380.90     26.41 o 
  -9  11  13      308.73      330.65     26.59 o 
  -7  11  13        0.18        0.00     19.25 o 
  -5  11  13       26.80       11.58     14.00 o 
  -3  11  13      213.30      199.38     20.39 o 
  -1  11  13       19.00       30.94     15.43 o 
   1  11  13       80.62       72.45     17.19 o 
  -8  12  13      279.23      266.04     35.00 o 
  -6  12  13      128.02      135.30     19.25 o 
  -4  12  13      219.46      214.24     21.63 o 
  -2  12  13      191.60      152.06     35.00 o 
   0  12  13       83.28       87.51     17.19 o 
 -14   0  14     3127.43     3177.41     79.64 o 
 -12   0  14     1125.06     1235.84     41.86 o 
 -10   0  14     2314.29     2164.83     57.76 o 
  -8   0  14      602.50      614.24     28.47 o 
  -6   0  14       82.54       64.76     19.25 o 
  -4   0  14      542.85      425.31     33.25 o 
  -2   0  14     1013.93     1029.15     49.01 o 
   0   0  14      283.47      309.79     29.75 o 
   2   0  14      748.01      602.09     40.26 o 
   4   0  14     1015.48     1163.92     56.01 o 
   6   0  14     1188.44     1209.42     59.51 o 
 -15   1  14      285.52      314.56     20.87 o 
 -13   1  14      945.94      801.01     34.10 o 
 -11   1  14        0.99        3.23      8.07 o 
  -9   1  14     1052.04     1118.90     27.68 o 
  -7   1  14       66.66      110.63     12.77 o 
  -5   1  14      498.39      395.68     23.51 o 
  -3   1  14        3.97       23.00     13.13 o 
  -1   1  14      484.21      580.52     27.23 o 
   1   1  14      425.14      485.88     25.99 o 
   3   1  14      656.23      596.83     47.26 o 
   5   1  14       34.61       49.35     26.25 o 
 -14   2  14        0.13        3.12     10.41 o 
 -12   2  14      716.61      740.65     31.41 o 
 -10   2  14      154.35      162.06     14.90 o 
  -8   2  14      655.04      612.56     23.52 o 
  -6   2  14      818.92      798.09     25.84 o 
  -4   2  14        0.58        0.00     11.14 o 
  -2   2  14      948.98      864.37     32.11 o 
   0   2  14       48.11       34.13     13.61 o 
   2   2  14      172.22      161.71     18.56 o 
   4   2  14      156.31      156.26     19.80 o 
   6   2  14       17.65       29.95     12.04 o 
 -15   3  14       67.84       49.88     12.93 o 
 -13   3  14      116.48      115.42     14.46 o 
 -11   3  14       28.50       18.73      8.69 o 
  -9   3  14      142.23      126.73     13.45 o 
  -7   3  14      450.58      370.25     19.15 o 
  -5   3  14       24.22        9.63     12.38 o 
  -3   3  14      663.56      660.95     28.38 o 
  -1   3  14      111.46      132.39     16.67 o 
   1   3  14     1921.52     2130.05     73.51 o 
   3   3  14     1175.47     1243.46     40.21 o 
   5   3  14      304.95      286.25     23.42 o 
 -14   4  14      641.80      648.66     28.30 o 
 -12   4  14       31.44        9.38     16.65 o 
 -10   4  14       27.98       29.34     12.95 o 
  -8   4  14      150.62      155.29     14.46 o 
  -6   4  14     2944.62     2892.62     50.87 o 
  -4   4  14      335.06      410.45     28.88 o 
  -2   4  14      120.43      141.79     17.33 o 
   0   4  14      295.05      295.79     29.75 o 
   2   4  14      458.61      444.19     25.99 o 
   4   4  14        0.05        0.00     21.00 o 
 -13   5  14       49.87       31.50     14.85 o 
 -11   5  14       14.36       13.17     17.50 o 
  -9   5  14       16.43        5.08     12.19 o 
  -7   5  14       20.07       13.94      9.40 o 
  -5   5  14     1565.60     1574.38     64.14 o 
  -3   5  14       99.66       56.01     13.61 o 
  -1   5  14      397.46      483.75     25.35 o 
   1   5  14       62.39       49.16     14.19 o 
   3   5  14     1674.93     1579.62     45.74 o 
   5   5  14        3.90        0.00     15.50 o 
 -14   6  14        6.19        1.58     12.95 o 
 -12   6  14       14.38       31.50     15.43 o 
 -10   6  14      313.22      330.97     28.88 o 
  -8   6  14      796.78      649.41     30.30 o 
  -6   6  14      101.34      100.90     12.77 o 
  -4   6  14      118.50      136.08     13.78 o 
  -2   6  14      228.25      255.04     21.00 o 
   0   6  14      255.80      292.29     21.63 o 
   2   6  14       65.45       49.22     16.63 o 
   4   6  14       12.95        6.13     13.61 o 
 -13   7  14        2.81        0.00     13.54 o 
 -11   7  14        0.64       18.14     13.45 o 
  -9   7  14      109.49      141.46     21.00 o 
  -7   7  14       12.75       14.00     12.38 o 
  -5   7  14      304.60      306.75     47.26 o 
  -3   7  14        0.07        0.00      9.73 o 
  -1   7  14       13.89        2.12     11.71 o 
   1   7  14      239.37      299.02     22.28 o 
   3   7  14      667.87      669.58     31.54 o 
 -12   8  14      200.47      184.42     22.67 o 
 -10   8  14      368.47      345.59     25.90 o 
  -8   8  14       44.08       40.97     21.88 o 
  -6   8  14     1321.99     1349.42     43.26 o 
  -4   8  14      934.82      892.63     50.76 o 
  -2   8  14      399.93      348.78     21.98 o 
   0   8  14      330.58      315.08     23.51 o 
   2   8  14      424.30      377.44     25.35 o 
 -11   9  14       58.03       88.93     18.44 o 
  -9   9  14      861.49      856.08     36.49 o 
  -7   9  14      760.14      706.06     32.11 o 
  -5   9  14     1555.27     1436.95     64.76 o 
  -3   9  14      396.51      422.91     26.59 o 
  -1   9  14      113.76      157.60     31.37 o 
   1   9  14      755.27      698.16     41.13 o 
 -10  10  14      712.50      741.24     35.89 o 
  -8  10  14      329.00      327.11     26.41 o 
  -6  10  14        3.93        0.00     19.25 o 
  -4  10  14       23.24        0.00     21.00 o 
  -2  10  14      877.82      912.85     37.13 o 
   0  10  14      335.06      301.63     25.90 o 
  -7  11  14      728.52      693.10     49.01 o 
  -5  11  14      222.85      232.78     33.25 o 
  -3  11  14      206.26      281.79     24.75 o 
 -13   1  15      170.74      140.61     13.92 o 
 -11   1  15       32.31       49.43     10.26 o 
  -9   1  15      771.59      867.50     28.58 o 
  -7   1  15      196.98      173.78     26.25 o 
  -5   1  15        1.98        0.00     11.14 o 
  -3   1  15     1286.83     1333.49     41.45 o 
  -1   1  15      589.10      559.43     27.83 o 
   1   1  15      302.13      363.31     25.35 o 
   3   1  15       76.56       82.26     17.33 o 
 -14   2  15       13.99       13.46     11.32 o 
 -12   2  15      220.27      230.16     15.85 o 
 -10   2  15      237.16      237.80     17.12 o 
  -8   2  15      206.71      229.71     16.82 o 
  -6   2  15       14.65        6.36     12.25 o 
  -4   2  15     1630.47     1640.02     45.74 o 
  -2   2  15        4.04        0.00     11.71 o 
   0   2  15      241.39      259.72     21.63 o 
   2   2  15     3336.25     3512.75    103.26 o 
   4   2  15      374.93      355.04     28.88 o 
 -13   3  15        1.37        0.00     10.00 o 
 -11   3  15      115.67      107.33     24.50 o 
  -9   3  15       25.24       30.17     10.66 o 
  -7   3  15      108.43      100.11     15.35 o 
  -5   3  15        4.58        0.00     11.71 o 
  -3   3  15      104.00       94.38     16.67 o 
  -1   3  15      486.94      441.05     40.26 o 
   1   3  15        6.77        0.00     28.00 o 
   3   3  15       27.04        0.00     12.95 o 
 -12   4  15        6.30        7.53     13.87 o 
 -10   4  15       95.05      128.63     17.91 o 
  -8   4  15        1.82        2.41      9.40 o 
  -6   4  15      380.02      416.16     20.43 o 
  -4   4  15      339.90      328.89     22.87 o 
  -2   4  15       10.93        0.00     12.38 o 
   0   4  15       11.98       32.67     14.70 o 
   2   4  15      215.08      257.32     23.63 o 
 -13   5  15      138.89      116.45     19.80 o 
 -11   5  15     1920.78     1911.10     55.06 o 
  -9   5  15     1036.43     1073.66     40.21 o 
  -7   5  15      158.48      194.79     16.10 o 
  -5   5  15       57.48       63.14     15.95 o 
  -3   5  15       33.56       35.77     21.00 o 
  -1   5  15      195.94      172.17     26.25 o 
   1   5  15        0.78        0.00     12.19 o 
   3   5  15        0.07        0.00     15.75 o 
 -12   6  15      261.49      279.00     25.35 o 
 -10   6  15       76.21       69.66     16.67 o 
  -8   6  15      834.99      786.55     53.38 o 
  -6   6  15     1132.64     1075.48     30.80 o 
  -4   6  15      133.25      128.13     18.44 o 
  -2   6  15      473.27      490.35     37.63 o 
   0   6  15       51.75       91.32     17.33 o 
   2   6  15       53.76       69.03     23.63 o 
 -11   7  15      309.35      320.06     27.14 o 
  -9   7  15      150.25      152.36     20.39 o 
  -7   7  15     1125.41     1162.48     42.08 o 
  -5   7  15        4.43        0.00     12.38 o 
  -3   7  15     1189.45     1177.92     54.26 o 
  -1   7  15      253.36      256.37     22.87 o 
   1   7  15      190.77      180.89     39.38 o 
 -10   8  15        7.47        4.25     12.60 o 
  -8   8  15      757.72      724.67     34.65 o 
  -6   8  15      200.96      201.69     21.87 o 
  -4   8  15       24.46       22.75     21.00 o 
  -2   8  15       18.47       21.16     14.19 o 
   0   8  15       90.39       70.01     17.33 o 
  -7   9  15      545.77      625.52     32.11 o 
  -5   9  15       36.66       10.50     21.00 o 
  -3   9  15        0.09       45.51     22.75 o 
 -12   0  16      192.15      210.25     22.17 o 
 -10   0  16      606.39      737.25     34.65 o 
  -8   0  16      104.52       77.01     22.75 o 
  -6   0  16      732.29      791.11     47.26 o 
  -4   0  16      115.27      152.27     26.25 o 
  -2   0  16      163.83      148.77     26.25 o 
   0   0  16      233.83      273.04     33.25 o 
   2   0  16      356.59      421.81     38.51 o 
 -11   1  16       14.50       20.53      9.85 o 
  -9   1  16       12.90        0.00      9.84 o 
  -7   1  16      182.99      229.04     21.63 o 
  -5   1  16      121.70      130.48     19.15 o 
  -3   1  16      450.89      468.27     27.23 o 
  -1   1  16       37.86       18.04     14.19 o 
   1   1  16       74.00      112.28     17.91 o 
 -12   2  16      368.10      400.85     22.89 o 
 -10   2  16       55.03       59.11     16.18 o 
  -8   2  16     1103.78     1074.41     33.06 o 
  -6   2  16      258.52      206.44     21.63 o 
  -4   2  16      102.59      139.23     19.25 o 
  -2   2  16      619.19      665.71     31.54 o 
   0   2  16       17.16        7.88     13.61 o 
 -11   3  16      106.87       82.69     20.13 o 
  -9   3  16        0.09        0.00     10.41 o 
  -7   3  16        0.75        0.00     11.71 o 
  -5   3  16      975.73      980.39     37.07 o 
  -3   3  16      939.44      870.92     35.26 o 
  -1   3  16      230.54      209.05     21.63 o 
   1   3  16     1199.80     1133.78     40.84 o 
 -10   4  16      737.70      805.00     37.07 o 
  -8   4  16      705.40      745.77     27.75 o 
  -6   4  16       32.73       25.69     15.43 o 
  -4   4  16       38.13       48.27     21.88 o 
  -2   4  16      189.29      192.56     20.93 o 
   0   4  16       17.17       21.21     15.43 o 
  -9   5  16        9.26        0.00     12.95 o 
  -7   5  16     1166.44     1081.98     32.53 o 
  -5   5  16      337.80      235.67     47.26 o 
  -3   5  16       96.70       76.62     17.33 o 
  -1   5  16       63.52       52.57     17.19 o 
  -8   6  16      167.97      222.64     22.67 o 
  -6   6  16        2.68        0.00     12.19 o 
  -4   6  16      514.13      536.17     41.13 o 
  -2   6  16     1578.88     1743.67     50.11 o 
  -7   7  16       24.23       15.68     18.38 o 
  -5   7  16      188.79      201.28     33.25 o 
  -3   7  16      129.76      119.95     33.25 o 
  -9   1  17      105.99      142.19     20.39 o 
  -7   1  17        0.83        0.00     14.19 o 
  -5   1  17      807.00      821.78     36.49 o 
  -3   1  17      573.06      595.20     33.25 o 
  -8   2  17      763.03      805.04     35.89 o 
  -6   2  17     1590.61     1495.50     47.54 o 
  -4   2  17       19.54       57.52     17.91 o 
  -2   2  17       77.03      103.13     23.63 o 
  -7   3  17      127.43      125.95     42.01 o 
  -5   3  17     1303.68     1180.42     42.02 o 
  -3   3  17      123.32      135.54     20.39 o 
  -6   4  17       66.51       66.61     17.33 o 
  -4   4  17       16.36       21.56     15.43 o 
                                                 
